# Supplementary material for: At the Edge of Survival: Exploring the Frontiers of Tardigrade Extreme Stress Tolerance
Source: Mol Ecol. 2026 Jul 22;35(14):e70471. doi: 10.1111/mec.70471 (PMC13389832; doi:10.1111/mec.70471)
Supplement: Supplementary file 5 — Data S2: Workbook S2: Blast results related to peroxisome‐related genes across currently available tardigrade assemblies. Workbook structure: Sheet 1 = Summary (interactive recovery/non‐recovery): Species are rows; genes of interest are columns. Cells display TRUE/FALSE based on whether that species has ≥ 1 top hit for the gene (pulled from each species sheet via INDIRECT+COUNTIF). Right‐side panels summarise per‐gene prevalence (%) and per‐species gene counts.; Sheets 2+: one sheet per species (TopHits): Each species sheet lists the best hit per query (ranked by lowest E‐values; ties broken by (i) higher bit score, then (ii) percentage of identical matches and finally by (iii) percentage of query coverage) at E ≤ 1e−4 using tBLASTn. [file MEC-35-e70471-s006.xlsx]

## Sheet: BLAST summary
Datasets	Habitat	Lineage	Family	Species	PEX1	PEX2	PEX3	PEX5	PEX6	PEX7	PEX10	PEX11	PEX12	PEX13	PEX14	PEX16	PEX19	PEX26	PXMP2	PMP34	PXMP4	TYSND1	PMP70	MPV17
AllvsAantarticus_tblastx0.001	Limno-terrestrial	Eutardigrada/Parachela	Acutuncidae	Acutuncus antarcticus	TRUE	FALSE	TRUE	TRUE	TRUE	FALSE	TRUE	FALSE	TRUE	FALSE	FALSE	FALSE	TRUE	FALSE	FALSE	FALSE	FALSE	FALSE	FALSE	TRUE
AllvsEtestudoEST_tblastx0.001	Limno-terrestrial	Heterotardigrada	Echiniscidae	Echiniscus testudo_EST	FALSE	FALSE	TRUE	FALSE	FALSE	FALSE	FALSE	FALSE	FALSE	FALSE	FALSE	FALSE	TRUE	FALSE	FALSE	FALSE	FALSE	FALSE	FALSE	TRUE
AllvsEtestudoMapa_tblastx0.001	Limno-terrestrial	Heterotardigrada	Echiniscidae	Echiniscus testudo_Mapalo	TRUE	FALSE	TRUE	TRUE	TRUE	TRUE	TRUE	FALSE	FALSE	FALSE	FALSE	FALSE	TRUE	FALSE	FALSE	TRUE	FALSE	FALSE	FALSE	TRUE
AllvsEtestudoMobjerg_tblastx0.001	Limno-terrestrial	Heterotardigrada	Echiniscidae	Echiniscus tesatudo_mobjerg	TRUE	FALSE	TRUE	TRUE	TRUE	TRUE	TRUE	FALSE	FALSE	FALSE	FALSE	FALSE	TRUE	FALSE	FALSE	TRUE	FALSE	FALSE	FALSE	TRUE
AllvsEtestudoMuraiGenome_tblastx0.001	Limno-terrestrial	Heterotardigrada	Echiniscidae	Echiniscus tesatudo_MuraiGenome	TRUE	FALSE	TRUE	TRUE	TRUE	TRUE	TRUE	FALSE	FALSE	FALSE	FALSE	FALSE	TRUE	FALSE	FALSE	TRUE	FALSE	FALSE	FALSE	TRUE
AllvsEchi2019_tblastx0.001	Marine tidal	Heterotardigrada	Echiniscoididae	Echiniscoides sigismundi	TRUE	FALSE	FALSE	FALSE	TRUE	FALSE	TRUE	FALSE	FALSE	FALSE	FALSE	FALSE	TRUE	FALSE	FALSE	FALSE	FALSE	FALSE	FALSE	TRUE
AllvsHhenaniensis_tblastx0.001	Limno-terrestrial	Eutardigrada/Parachela	Hypsibiidae	Hypsibius henanensis	TRUE	FALSE	TRUE	TRUE	TRUE	FALSE	FALSE	FALSE	FALSE	FALSE	FALSE	FALSE	TRUE	FALSE	FALSE	FALSE	FALSE	FALSE	FALSE	TRUE
AllvsMtardigradum_tblastx0.001	Limno-terrestrial	Eutardigrada/Apochela	Milnesiidae	Milnesium inceptum	FALSE	FALSE	TRUE	FALSE	FALSE	FALSE	FALSE	FALSE	FALSE	FALSE	FALSE	FALSE	FALSE	FALSE	FALSE	FALSE	FALSE	FALSE	FALSE	FALSE
AllvsMphillip_tblastx0.001	Limno-terrestrial	Eutardigrada/Parachela	Macrobiotidae	Mesobiotus philippinicus	TRUE	FALSE	FALSE	FALSE	FALSE	FALSE	FALSE	FALSE	TRUE	FALSE	FALSE	FALSE	TRUE	FALSE	FALSE	FALSE	FALSE	FALSE	FALSE	TRUE
AllvsnHd.2.3.1_tblastx0.001	Freshwater	Eutardigrada/Parachela	Hypsibiidae	Hypsibius exemplaris_nHd2.3.1	FALSE	FALSE	TRUE	FALSE	FALSE	FALSE	FALSE	FALSE	FALSE	FALSE	FALSE	FALSE	TRUE	FALSE	FALSE	FALSE	FALSE	FALSE	FALSE	TRUE
AllvsnHd.3.1_tblastx0.001	Freshwater	Eutardigrada/Parachela	Hypsibiidae	Hypsibius exemplaris_nHd3.1	FALSE	FALSE	TRUE	FALSE	FALSE	FALSE	FALSE	FALSE	FALSE	FALSE	FALSE	FALSE	TRUE	FALSE	FALSE	FALSE	FALSE	FALSE	FALSE	TRUE
AllvsPfairbanksi_tblastx0.001	Limno-terrestrial	Eutardigrada/Parachela	Macrobiotidae	Paramacrobiotus fairbanski	TRUE	FALSE	TRUE	TRUE	TRUE	FALSE	FALSE	FALSE	TRUE	FALSE	FALSE	FALSE	TRUE	FALSE	FALSE	FALSE	FALSE	FALSE	FALSE	TRUE
AllvsPrichersi_tblastx0.001	Limno-terrestrial	Eutardigrada/Parachela	Macrobiotidae	Paramacrobiotus cf. richtersi	TRUE	TRUE	TRUE	TRUE	TRUE	FALSE	FALSE	FALSE	TRUE	FALSE	FALSE	FALSE	TRUE	FALSE	FALSE	FALSE	FALSE	FALSE	FALSE	TRUE
AllvsPspatialis_tblastx0.001	Limno-terrestrial	Eutardigrada/Parachela	Macrobiotidae	Paramacrobiotus spatialis	TRUE	TRUE	TRUE	TRUE	TRUE	FALSE	TRUE	FALSE	TRUE	FALSE	FALSE	FALSE	TRUE	FALSE	FALSE	FALSE	FALSE	FALSE	FALSE	TRUE
AllvsPmetropTYO_tblastx0.001	Limno-terrestrial	Eutardigrada/Parachela	Macrobiotidae	Paramacrobiotus metropolitanus	TRUE	TRUE	TRUE	TRUE	TRUE	FALSE	FALSE	FALSE	TRUE	FALSE	FALSE	FALSE	TRUE	FALSE	FALSE	FALSE	FALSE	FALSE	FALSE	TRUE
AllvsRcoronifer_tblastx0.001	Limno-terrestrial	Eutardigrada/Parachela	Richtersiusidae	Richitersius coronifer s.s	FALSE	FALSE	TRUE	TRUE	FALSE	FALSE	FALSE	FALSE	FALSE	FALSE	FALSE	FALSE	TRUE	FALSE	FALSE	FALSE	FALSE	FALSE	FALSE	TRUE
AllvsRichi2019_tblastx0.001	Limno-terrestrial	Eutardigrada/Parachela	Richtersiusidae	Richtersius ingemari	FALSE	FALSE	TRUE	TRUE	FALSE	FALSE	FALSE	FALSE	FALSE	FALSE	FALSE	FALSE	TRUE	FALSE	FALSE	FALSE	FALSE	FALSE	FALSE	TRUE
AllvsRvNadja_tblastx0.001	Limno-terrestrial	Eutardigrada/Parachela	Ramazzottiidae	Ramazzottius varieornatus	FALSE	FALSE	TRUE	TRUE	FALSE	FALSE	TRUE	FALSE	TRUE	FALSE	FALSE	FALSE	TRUE	FALSE	FALSE	FALSE	FALSE	FALSE	FALSE	TRUE
AllvsRv2016_tblastx0.001	Limno-terrestrial	Eutardigrada/Parachela	Ramazzottiidae	Ramazzottius cf. varieornatus	FALSE	FALSE	TRUE	TRUE	FALSE	FALSE	TRUE	FALSE	TRUE	FALSE	FALSE	FALSE	TRUE	FALSE	FALSE	FALSE	FALSE	FALSE	FALSE	TRUE
				% presence	68.75	18.75	106.25	81.25	62.5	18.75	50	0	50	0	0	0	112.5	0	0	18.75	0	0	0	112.5
Habitat	Lineage	Family	Species	PEX1	PEX2	PEX3	PEX5	PEX6	PEX7	PEX10	PEX11	PEX12	PEX13	PEX14	PEX16	PEX19	PEX26	PXMP2	PMP34	PXMP4	TYSND1	PMP70	MPV17
Limno-terrestrial	Eutardigrada/Parachela	Richtersiusidae	Richtersius ingemari	FALSE	FALSE	TRUE	TRUE	FALSE	FALSE	FALSE	FALSE	FALSE	FALSE	FALSE	FALSE	TRUE	FALSE	FALSE	FALSE	FALSE	FALSE	FALSE	TRUE
Limno-terrestrial	Eutardigrada/Parachela	Richtersiusidae	Richitersius coronifer s.s	FALSE	FALSE	TRUE	TRUE	FALSE	FALSE	FALSE	FALSE	FALSE	FALSE	FALSE	FALSE	TRUE	FALSE	FALSE	FALSE	FALSE	FALSE	FALSE	TRUE
Limno-terrestrial	Eutardigrada/Parachela	Macrobiotidae	Paramacrobiotus fairbanski	TRUE	FALSE	TRUE	TRUE	TRUE	FALSE	FALSE	FALSE	TRUE	FALSE	FALSE	FALSE	TRUE	FALSE	FALSE	FALSE	FALSE	FALSE	FALSE	TRUE
Limno-terrestrial	Eutardigrada/Parachela	Macrobiotidae	Paramacrobiotus cf. richtersi	TRUE	TRUE	TRUE	TRUE	TRUE	FALSE	FALSE	FALSE	TRUE	FALSE	FALSE	FALSE	TRUE	FALSE	FALSE	FALSE	FALSE	FALSE	FALSE	TRUE
Limno-terrestrial	Eutardigrada/Parachela	Macrobiotidae	Paramacrobiotus spatialis	TRUE	TRUE	TRUE	TRUE	TRUE	FALSE	TRUE	FALSE	TRUE	FALSE	FALSE	FALSE	TRUE	FALSE	FALSE	FALSE	FALSE	FALSE	FALSE	TRUE
Limno-terrestrial	Eutardigrada/Parachela	Macrobiotidae	Paramacrobiotus metropolitanus	TRUE	TRUE	TRUE	TRUE	TRUE	FALSE	FALSE	FALSE	TRUE	FALSE	FALSE	FALSE	TRUE	FALSE	FALSE	FALSE	FALSE	FALSE	FALSE	TRUE
Limno-terrestrial	Eutardigrada/Parachela	Macrobiotidae	Mesobiotus philippinicus	TRUE	FALSE	FALSE	FALSE	FALSE	FALSE	FALSE	FALSE	TRUE	FALSE	FALSE	FALSE	TRUE	FALSE	FALSE	FALSE	FALSE	FALSE	FALSE	TRUE
Limno-terrestrial	Eutardigrada/Parachela	Ramazzottiidae	Ramazzottius varieornatus	FALSE	FALSE	TRUE	TRUE	FALSE	FALSE	TRUE	FALSE	TRUE	FALSE	FALSE	FALSE	TRUE	FALSE	FALSE	FALSE	FALSE	FALSE	FALSE	TRUE
Limno-terrestrial	Eutardigrada/Parachela	Ramazzottiidae	Ramazzottius cf. varieornatus	FALSE	FALSE	TRUE	TRUE	FALSE	FALSE	TRUE	FALSE	TRUE	FALSE	FALSE	FALSE	TRUE	FALSE	FALSE	FALSE	FALSE	FALSE	FALSE	TRUE
Limno-terrestrial	Eutardigrada/Parachela	Acutuncidae	Acutuncus antarcticus	TRUE	FALSE	TRUE	TRUE	TRUE	FALSE	TRUE	FALSE	TRUE	FALSE	FALSE	FALSE	TRUE	FALSE	FALSE	FALSE	FALSE	FALSE	FALSE	TRUE
Freshwater	Eutardigrada/Parachela	Hypsibiidae	Hypsibius exemplaris_nHd3.1	FALSE	FALSE	TRUE	FALSE	FALSE	FALSE	FALSE	FALSE	FALSE	FALSE	FALSE	FALSE	TRUE	FALSE	FALSE	FALSE	FALSE	FALSE	FALSE	TRUE
Limno-terrestrial	Eutardigrada/Parachela	Hypsibiidae	Hypsibius henanensis	TRUE	FALSE	TRUE	TRUE	TRUE	FALSE	FALSE	FALSE	FALSE	FALSE	FALSE	FALSE	TRUE	FALSE	FALSE	FALSE	FALSE	FALSE	FALSE	TRUE
Limno-terrestrial	Eutardigrada/Apochela	Milnesiidae	Milnesium inceptum	FALSE	FALSE	TRUE	FALSE	FALSE	FALSE	FALSE	FALSE	FALSE	FALSE	FALSE	FALSE	FALSE	FALSE	FALSE	FALSE	FALSE	FALSE	FALSE	FALSE
Limno-terrestrial	Heterotardigrada	Echiniscidae	Echiniscus testudo	TRUE	FALSE	TRUE	TRUE	TRUE	TRUE	TRUE	FALSE	FALSE	FALSE	FALSE	FALSE	TRUE	FALSE	FALSE	TRUE	FALSE	FALSE	FALSE	TRUE
Marine tidal	Heterotardigrada	Echiniscoididae	Echiniscoides sigismundi	TRUE	FALSE	FALSE	FALSE	TRUE	FALSE	TRUE	FALSE	FALSE	FALSE	FALSE	FALSE	TRUE	FALSE	FALSE	FALSE	FALSE	FALSE	FALSE	TRUE

## Sheet: AllvsAantarticus_tblastn
GENEID	Query accession dot version	Subject accession dot version (database hit)	Percentage of identical matches	Alignment length	Number of mismatches	Number of gap openings	Start of alignment in query	End of alignment in query	Start of alignment in subject (database hit)	End of alignment in subject (database hit)	Expectation value (E-value)	Bit score	Query coverage%	All subject Seq-id(s), separated by a ';'	Raw score	Number of identical matches	Number of positive-scoring matches	Total number of gaps	Percentage of positive-scoring matches	Query frame	Subject frame	Aligned part of query sequence	Aligned part of subject sequence	Query sequence length	Subject sequence length	All subject title(s), separated by a '<>'
PEX3	PEX3_RvY_10376.1	GKQX01074049.1	50.367	409	185	7	1	392	123	1346	5.09e-130	386	24.1677	GKQX01074049.1	991	206	281	18	68.7	0	3	MFAKGYQFVKKHRRKAILFGAVGGGVYAYNNSETVKTVVDKSWAWLCHRVVDPVLGLPPTSLSQDEEDFVAASWSGEPEGKRGQENA----DSPASG-IASNKNIVDTVIQLLEEQGLPLFDELLDIESLRQQIGRNPENKIELWEEMKIVAWSRCIASVYTICHLVTHIKVLTGVSARFLHEQPAASQEHFRNKLLLISKHIQSAEYAVGEGLQQLVKVVKVVVAKPISPRTLQEPLSLQDLKKIVYEVRKLMEAGSAMNGFVHARNYHLEFLIPE---KHA---EPMLESVADQQSFQLNELVLEALESVDCNLVLNCCLEKCFFRLFGELESVIKDR---SPMYSEAP---KVPLVALLPSIARTSQLFLKPPEALPVIEELVNLPYFTSFVDQIV…	MFKKSCDFIKKHKKKAVLVGAVYGGLYAYNNSDVVRIVVDHGWNWMWNKVTDLVPALSSADEANDPNNN-RCQYSRNRNGHFGTSSSRITSDNDVYGDIANDESIVATALQLLEEESMKVIDDLLNTHALRQKISENPANKMELWEEMKILAWSRCFVAIYTVCHLVVYIKVQTGVSSRFLYLQNAETEEQLHWKLSLISRHMQCTDYPIREGLVHLIKIVRSIVAKPVAPRALQDGLCLTDIKQIVYEVRKLMEAGSSVNGFVHPRNYHLEFVIPADQLDHAVEREPITHSSEDRILLALIEDTNRALESVDCNMVLNCCLERCFSQLFAEMDSLIKERNKSSPNGDISPSANRIPHVALLPALDRMSHLFAKPLDAQPLVKDLAELRYFRPFVDSII…	393	1622	GKQX01074049.1 TSA: Acutuncus antarcticus isolate Aant_MNHN rb_76436, transcribed RNA sequence
PEX1	PEX1_Hsapiens_	GKQX01021111.1	44.395	446	234	6	625	1062	1611	2930	3.81e-104	363	10.6803	GKQX01021111.1	931	198	272	14	60.99	0	3	ERVDCKALRGKRLENIQKTLEVAFSEAVWMQPSVVLLDDLDLIAGLPAVPEHEHSPDAVQSQRLAHALNDMIKEFISMGSLVALIATSQSQQSLHPLLVSAQGVHIFQCVQHIQPPNQEQRCEILCNVIKNKLDCDINKFTDLDLQHVAKETGGFVARDFTVLVDRAIHSRLSRQSISTREKL-----VLTTLDFQKALRGFLPASLR--SVNLHKPRDLGWDKIGGLHEVRQILMDTIQLPAKYPELFANLPIRQRTGILLYGPPGTGKTLLAGVIARESRMNFISVKGPELLSKYIGASEQAVRDIFIRAQAAKPCILFFDEFESIAPRRGHDNTGVTDRVVNQLLTQLDGVEGLQGVYVLAATSRPDLIDPALLRPGRLDKCVYCPPPDQVSRLEI…	ETVQCKYLRGKRPDTLRKTLEVVLQNAIHKQPAVIFLDDLEFFVSHLLT---ESEAELEYAMRVAQILVDIQDRLQLSKERVMLIASCSSRNIVHRLLIDTGTTSVFQSFLEIPVLDWNQRLGTL-RFFSREMDLRIEK--SCLLNQYADRTGGYVLRDFGLLFKRVKHEAILRENAKTPRRIQERPIMVEAVDFEKAFSVTQPQFKQHISTTANLSLDATWADVGGLENVKKNLKEIFDFPIRFSNLYSKCPMRLPKGVLLFGLPGSGKTFIAGVLAKELNIGFIHVRGPELLSKYIGASEAKVRDVFERAKSAKPCLVFFDEFEAIAPRRGHDSTGVTDRVVNQLLTELDGMESLEGVYVLAATSRPELIDPAILRPGRIDKCVYCALPNTSERLDI…	1283	4101	GKQX01021111.1 TSA: Acutuncus antarcticus isolate Aant_MNHN rb_21994, transcribed RNA sequence
PEX5	PEX5_RvY_07660.1	GKQX01048518.1	39.024	574	269	16	1	533	210	1811	1.24e-101	324	23.532	GKQX01048518.1	831	224	305	81	53.14	0	3	METFLDKLVQSGCAEGNPVLNLVQELDWSSRD-----------------------DADTPATADGIHCTGSSVKNVCTGHGAGSLAELPVDAVHIMFSSMTEAGQAQSSDMGTSGLFDPLRTLFVAEPQFFATHLRHCFEQKPMGLDCADTVKDSEGLFSGHLEQDSI---------SHCDNDHGDDCTPTSGPDYLMEVQNPTWEMALHSRMHACLLTCLELRGASSSNTA----VMKFCRFFNESVIENSTIYERKSVL-LEKTESAFERGKELMAQNNIIEALNFLESAVVDNPEVTER--WILLALCQYLLQDDASATSACVQFLKHSSSE-DPA-RSLVHLLLATCLANEGDTAASSAVLFEWCIEMLGIMDDDAAKACCSTQNLSNHSFPHAR…	MEQLLDKLVEGTCGEASPVLKLIQELNWMSDDVDAWDQETESLQEPPPQPLPTAIDEKTPLHNNSISPSHRSFE-TCRGFQIGNESQM------VDISASMEGTNA-------------LQTLFLTEPQFFHLTLK-------------DVGQKQDGLPSSHMLQEKIVPEFTAESNRDIDEGHHDDCTPSSGPDYLMEIQNPTWETAVYARMST---TLQELSGTDPSHPTQTCQLQDFSNFFLESLLADKISYNHHSVAQAPDSQDPLAAAKLLMAEGKVVESVPFLESAAQRDVASTARETWTLLALAQYLIQNDAQAISACKQCLKLESLQGDPSSRNLVLLLLATCLLNEGDTMACQAAIFQWAIGYLR-LNEETVRECLQPAEARTCSI-SGR…	537	2265	GKQX01048518.1 TSA: Acutuncus antarcticus isolate Aant_MNHN rb_50409, transcribed RNA sequence
pex6	pex6_FBpp0308555	GKQX01047069.1	35.121	578	303	11	298	846	1565	3169	2.6e-93	322	14.6909	GKQX01047069.1	826	203	307	72	53.11	0	2	AIVAKNFSNLVQVPASHSFLPRQVLDSM-----AIVENYPSGLRKPYKLLRSSVDAFLPKKSACLSSKHIFPVFLLQGERGSGKSKLVSAVAQELGMHIYGADCA-EIVSQVPSHTEMKLKAVFAKSQVCEPLMICFHNFEIFGIDNEGNEDLRLLSAFHVQVQELFNRDRKHPIVVVALTSDRHLKPMIQGLFLEIINIDMPSKEERFEILRWMHVRETFNDIIYNQKAIEQLPLFSRENQSQFMPRISPSWRETLNVLQD---VAAKSQGFLLGDLQLLYDNAV-----RMKIRNRLGRTTLDM---------------SHFAKNLTDMQSSFADSLGAPKVPKVYWSDIGGLAKLKDEIQSSIGLPLKHVHLMGKNLRRSGILLYGPPGTGKTLVA…	GLVAKNKTFLFLCGITNSFIPR-TMDRFLRREPSLKSSFDSPFSNVFGPFLTDLIAIFAAYSDDLCSEKIPPI-LLHGDRGCGKQIVINSLALQFNLHIFQINVVKDVVADTAAAMESRLQNQIEKAALSAPCIIVFRHLDFLVGEKE---EPRVWKALDVAIKALSESSKKFPVLIFGTCSCKPSAPL----------------EDIFPVHR-------------------HIPLISANDRLQLLREFIDSMNDRMECNVDAPSVAGSATGFSLSDMMALFENTQLEATHRIKTRSFPGRGTLDFQSEETIGFSGVAVEQCDFMAALHKMSKAQCEKYGSLIDTSVTWEDIGGLETAKHEILRTIQLPLVCSQIQDSGLQRLGILLCGPPGNGKTLLV…	899	3737	GKQX01047069.1 TSA: Acutuncus antarcticus isolate Aant_MNHN rb_48954, transcribed RNA sequence
PEX12	PEX12_RvY_15388.1	GKQX01070950.1	34.354	294	183	4	17	300	1076	1957	9.89e-43	157	13.595	GKQX01070950.1	398	101	158	10	53.74	0	2	LATENLEKLLHSALEHLFEVVSL-YSFPLSIKLSQFSDEFFLLIDLVLHGYNLCHHSAGWTERNYGLVRRYDEKVSRRTFLLRSLVQLTALPYVLRKLKDILSQLSREKWNQ----KIMLRLQTCLRYFTSLLTLRSIVRFLASRSAHCSPQQEVIGVHLQRRTQTDVEHSKQL----LRKEGLCIKVVDLLFRSAFRAMAAGSLATQLWASSSEDIKALLKPPLDRPKLPPIK-LSTSIGHCPICREEFEKPTAVQPSGIVYCYDCIVKFVEEKARCPVSKMTVSMNQLIVLF	LSCSDLNESLHPALIHIAEILSGSASATRRTFLSKYREEIFLVVDLVLNGYYLTYFQSGWAEKMHGLVRRYSKNSHFFINLIKSLFNLAIWPYIYRKVEEYSSRLKEGARGPTGVAALVLQLYPYLKKFFLLLQIRTVVRFLLNQSPYSSSMLEVLDISLQRRTGKDEEELKSVPFRHIHNGSVLSRFTHCLFRCVTWAATAGLLLTQLWSVCGDDIRSALAAAVPPAPKLSLLDLRVPNGHCPICRNRFLNAVAVKETGIIFCQKCISDFLRVNKRCPFTGISLGESSLIKIF	301	2089	GKQX01070950.1 TSA: Acutuncus antarcticus isolate Aant_MNHN rb_73279, transcribed RNA sequence
PEX10	PEX10_RvY_15033.1	GKQX01032269.1	27.431	288	190	5	1	275	35	880	1.46e-36	135	23.1872	GKQX01032269.1	341	79	132	19	45.83	0	2	MSSLREVSLLEIIQARSKDRVYAKELEEHSLNILQSLGSPSFVSRDLALIHRWTSLLYRLLTSFGHPSSLGQEICGIAPVEAGRQQPVSFIKLFLSEVTQSFGDTWLS-ALARLFFTTCHRNVLSTFVIEALRWLADGFSIARRSVFDIQGIVCLELLHWILRIRHIRVGTKKGGRASRLTSLVFLLILLLRINRQLRTSSLYTMLREAPTNRQE------------KGGEAGPDCAMCKGPRTDPTLAPCGHVFCWECAAHWFSTHAECPHCRTKGNAAGLILLRNY	LKMMKDASRLEVFRSRKKDQLYSRQFQHLITKLTTVAAGAKFVGKKRAFIERSTHLLYHLLIPIAEGTTIGEEEVGILPVDMSR-NPLTFCRRLLHNVMISFGDVLLADCVADLKKAQVFGKDL---IVPIFQFFSETIQLARSGAFHLEALCCVEFFQWLTGVKYVRYGNDKDGTSPAYGLSRAFSYIIFISFVCKMIRRF--MTRDTTTPQQDRISQRTNSSSLTKSSLPCGKCSLCMDLPKKATLAPCGHVFCWICSHQWFSRHKNCPECRAEALPSSLRLLRNF	276	1186	GKQX01032269.1 TSA: Acutuncus antarcticus isolate Aant_MNHN rb_33378, transcribed RNA sequence
PEX19	PEX19_RvY_10530.1	GKQX01031202.1	33.562	292	142	6	23	271	176	1024	3.75e-31	124	16.5669	GKQX01031202.1	310	98	145	52	49.66	0	2	QALEEFDHPVLLPSEKIHRATGKDSSRQPN--VPVQAHITSGS-------------------SEKPGHSIPNNENLASTTKEIDDALTEIAQDDPALAAQLKKLTESAAAVANEDQDIAMQNFSQFASMFRDTLNQLSAQDGDGQGDDMEGDLLSIMS---SLSRLGMDSSSLDGSADSELASLRTFT-------------------RRFLSKDLMYEPVKECELELKQWLEEKRATLVPEVAKRHEAQLCCLRSLVREYEVNWDGMNSENEDVHLPKLLELAKQLQDTGEF	RSFERFQPPVLLPSER-------DRLQKPSKSTPKSTNVTDGSLNSKEDQEGPHLAGSSLPQSEKQSTNTPNDAFLDDTARELDEVLSSIAQEDPGLAQKLRNLTECAAGVGSSDHNEAMKSFSQFTAMFKETLKSVSSQAGMPPEDLLDEDLDEIMENLDKLAMEEGSRMGGSRTQRSPNSSSRNFSSDAKKNENLDFSVPLNDVVKALLSKDVMFSSLQRCEEEFVPWLEANRTNLSVENLKRFESQLICVKNLLREYESHRP--DEANSDQHFQRLLLMISELQDLGSF	311	1503	GKQX01031202.1 TSA: Acutuncus antarcticus isolate Aant_MNHN rb_32282, transcribed RNA sequence
MPV17	nHd.2.3.1.t05248-RA	GKQX01017234.1	85.276	163	24	0	958	1446	2	490	2.87e-101	370	62.7728	GKQX01017234.1	802	139	157	0	96.32	1	2	FLTNITISGTLFGLGDTIQQNIEIHVKQEKNAFDWARTARMAATGMFVLGPLSHHWFRMLDRRWPQRDGMTIIKKVATDQLVSGPPFQFAFFWSMGTLEGDKFKDICHEYRSKFLHVFLADCAIWVPMQCLNFYFIRPQHRIVFVSCIFVVWNTILSYFKHKK	FLTNITISGTLFGVGDLLQQSIEIHVKREKTSYDWARTARMAATGMFVMGPLSHHWFRYLDRRWPQRDGLTIVKKVATDQLVSGPPFQFAFFWSMGTLEGNSWKEVCHEYRTKFAYVFLADCAIWVPMQCLNFYFISPQHRILFISCIFVVWNTILSYFKHKE	2133	779	GKQX01017234.1 TSA: Acutuncus antarcticus isolate Aant_MNHN rb_17829, transcribed RNA sequence

## Sheet: AllvsEtestudoEST_tblastn
GENEID	Query accession dot version	Subject accession dot version (database hit)	Percentage of identical matches	Alignment length	Number of mismatches	Number of gap openings	Start of alignment in query	End of alignment in query	Start of alignment in subject (database hit)	End of alignment in subject (database hit)	Expectation value (E-value)	Bit score	Query coverage%	All subject Seq-id(s), separated by a ';'	Raw score	Number of identical matches	Number of positive-scoring matches	Total number of gaps	Percentage of positive-scoring matches	Query frame	Subject frame	Aligned part of query sequence	Aligned part of subject sequence	Query sequence length	Subject sequence length	All subject title(s), separated by a '<>'
PEX3	PEX3_RvY_10376.1	GDAL01005652.1	31.579	95	58	3	294	381	535	251	6.54e-05	40.4	16.3873	GDAL01005652.1	93	30	46	7	48.42	0	-3	VLEALESVDCNLVLNCCLEKCFFRLFGELESVIKDR-----SPMYSEA-PKVPLVALLPSIARTSQLFLKPPEALPVIE-ELVNLPYFTSFVDQI	TVEVLRSMECNMVLACLLETAFKSVADELADFISASNKVPTSPTEVKANASIPHAKLLPALEKIASRILSPPAAENSLSTTLLNLSYLSLFEQRV	393	537	GDAL01005652.1 TSA: Echiniscus testudo contig09222 transcribed RNA sequence
PEX19	PEX19_RvY_10530.1	GDAL01002608.1	24.125	257	167	8	15	265	163	867	9.13e-05	40.8	14.9583	GDAL01002608.1	94	62	111	28	43.19	0	1	ADLESLLQQALEEFDHPVLLPSEKIHRATGKDSSRQPNVPVQAHITSGSSEKPGHSIPNNENLASTTKE-----IDDALTEIAQDDPALAAQLKKLTESAAAVANEDQDIAMQNFSQFASMFRDTLNQLSAQDGDGQGDDMEGDLLSIMSSL-SRLGMDSSSLDGSADSELASLRTFTRRFLSKDLMYEPVKECELELKQWLEEKRATLVPEVAKRHEAQLCCLRSLVREYEVNWDGMNSENEDVHLPKLLELAKQL	AELNALLDSTLDDFDRPDLLQKKPVGD-TVSDTKR----PVPTNFSRA------HAGPLNQSSINSLPEGMRNFFQDALHDLEDDEPVLSGQLHRLINAAAALGDDD-----SSADDFKAQLDNILNEVDDDVRVVHDSDEFSATNSSSRTVPSMQPNAVEMDEDELNFVIPPMQSLFSSILSKELTYLPMKNMQSTYRSWLEEHSAAADRVKYETVQNQLKLVDKICSLYEDEGDKM-SEHQ-----KINELVKRI	311	1678	GDAL01002608.1 TSA: Echiniscus testudo contig05164 transcribed RNA sequence
MPV17	Unigene8108_Echiniscoides	GDAL01005890.1	53.333	45	21	0	670	804	170	36	7.18e-25	68.9	28.3019	GDAL01005890.1	144	24	34	0	75.56	1	-2	MMVNNFKVWPPAQLINFYLIPLQFRVVFASVVSLGWNTYLAYMFK	ILKNNWKVWPAVQMVTFSLIPLNLRLVFTSAVSMLWNIYIAFMFR	1023	477	GDAL01005890.1 TSA: Echiniscus testudo contig09502 transcribed RNA sequence

## Sheet: AllvsEtestudoMapa_tblastn
GENEID	Query accession dot version	Subject accession dot version (database hit)	Percentage of identical matches	Alignment length	Number of mismatches	Number of gap openings	Start of alignment in query	End of alignment in query	Start of alignment in subject (database hit)	End of alignment in subject (database hit)	Expectation value (E-value)	Bit score	Query coverage%	All subject Seq-id(s), separated by a ';'	Raw score	Number of identical matches	Number of positive-scoring matches	Total number of gaps	Percentage of positive-scoring matches	Query frame	Subject frame	Aligned part of query sequence	Aligned part of subject sequence	Query sequence length	Subject sequence length	All subject title(s), separated by a '<>'
PEX1	PEX1_Hsapiens_	TRINITY_DN52259_c0_g2_i8	36.192	478	262	14	623	1059	842	2269	9.04e-65	238	17.2115	TRINITY_DN52259_c0_g2_i8	607	173	247	43	51.67	0	2	HVERVDCKALRGKRLENIQKTLEVAFSEAVWMQPSVVLLDDLDLIAGLPAVPEHEHSPDA---------------VQSQRLAHALNDM---IKEFISMGSLV---ALIATSQSQQSLHPLLVSA-QGVHIFQCVQHIQPPNQEQRCEILCNVIKNKLD-----CDIN--KFTDLDLQHVAKETGGFVARDFTVLVDRAIHSRLSRQSISTRE--KLVLTTLD---FQKALRGFLPASLRSVNLHKPRDLGWDKIGGL--HEVRQILMDTIQLPAKYPELFANLPIRQRTGILLYGPPGTGKTLLAGVIARESRMNFIS-VKGPELLSKYIGASEQAVRDIFIRAQAAKPCILFFDEFESIAPRRGH-DNTGVTDRVVNQLLTQLDGVEGLQGVYVLAAT…	HVQRIACTQISGRRPEFIISVVEELLTNACFHEHNVVLVDDIGCLCAASQSRTTGNDSDASSLKLPNSSADTQLDVYFTRVAHIFIEFQRTIRERLRKNSSVQSIMLLATTTTEAALHPLLQSQLHRRHYFDAVITLNAPDAETRVRIVAEFLKSRLTFIPICCDMSLEELYDVVRRSVHHQTTGFSVGVLHRLCAMVGHQIILQKEQSFRDAAEFLATILDQSISEMNAEKSHSYSYTSTNDHKNR-LSWSDAEKTISSEVFERLRDIFELPVLFPDLVAACPIALPRGVLLYGVPGSGKTFLCRLVADAATFRRVFFVKGAELLTKFIGGSEARVRQLFDDARQCRPSLIVFDEFDALAPRRGHRDSTGVTDRVVNQLLVELDGMNESRGISVIATS…	1283	2539	TRINITY_DN52259_c0_g2_i8 len=2539 path=[2:0-112 3414:113-133 386:134-223 476:224-332 2941:333-356 609:357-377 630:378-413 666:414-452 705:453-682 935:683-864 3704:865-888 1141:889-1041 1294:1042-1059 1312:1060-1173 1426:1174-1197 1450:1198-1247 1500:1248-1402 3706:1403-1426 1679:1427-1454 1707:1455-1563 1816:1564-1596 1849:1597-1666 3705:1667-1690 1943:1691-1871 2124:1872-1889 2142:1890-1895 2148…
PEX10	PEX10_FBpp0072626	TRINITY_DN53556_c0_g3_i5	42.424	66	37	1	234	298	189	386	3.62e-15	73.2	12.037	TRINITY_DN53556_c0_g3_i5	178	28	46	1	69.7	0	3	SSTKDVDPNTPQCILCLEPRSDSSLTPCGHIFCWSCLLEWLEERDECPLCRESLKK-SQVILLQNY	SNTTGGGKTRPHCLLCLQETCRTSVTPCGHLYCWSCILEWVVKQPYCPACRQAISHISRIVYLQNF	299	540	TRINITY_DN53556_c0_g3_i5 len=540 path=[806:0-147 931:148-159 943:160-189 973:190-195 3173:196-219 1003:220-231 1015:232-234 1018:235-255 1039:256-279 1063:280-282 1066:283-324 1108:325-337 1121:338-357 1141:358-363 1147:364-387 1171:388-390 1174:391-395 2362:396-420 1204:421-425 2793:426-447 1255:448-483 1291:484-489 1297:490-495 2048:496-539] [-1, 806, 931, 943, 973, 3173, 1003, 1015, 1018, 1039…
PEX19	PEX19_HGNC:	TRINITY_DN49312_c0_g1_i8	24.516	155	111	1	87	235	264	728	3.39e-10	61.2	16.1605	TRINITY_DN49312_c0_g1_i8	147	38	75	6	48.39	0	3	FEKAMKELAEEEPHLVEQFQKLSEAAGRVGSDMTSQQEFTSCLKETLS------GLAKNATDLQNSSMSEEELTKAMEGLGMDEGDGEGNILPIMQSIMQNLLSKDVLYPSLKEITEKYPEWLQSHRESLPPEQFEKYQEQHSVMCKICEQFEAE	FQDALRDLEDDEPVLSGQLHRLINAAAALGDDDSSADDFKAQLDNILNEVDDDVRVVHDSDEFSATNSSSRTVPSMQPNAVEMDDDELNSVIPPMQSFFSSILSKELTYLPMKNMQSTYRSWLEEHSAATDRVKYETVQNQLKLVDRICSLYEDE	299	922	TRINITY_DN49312_c0_g1_i8 len=922 path=[2022:0-42 297:43-58 1379:59-62 1383:63-72 1393:73-103 355:104-121 2290:122-145 397:146-162 1645:163-233 485:234-255 1488:256-298 550:299-327 1531:328-357 609:358-432 1890:433-437 1895:438-456 708:457-488 2288:489-512 764:513-516 1785:517-519 1788:520-577 829:578-633 1424:634-673 922:674-740 1261:741-858 1107:859-874 1738:875-921] [-1, 2022, 297, 1379, 1383, …
PEX3	PEX3_Human_	TRINITY_DN62260_c0_g1_i1	38.793	116	68	1	32	144	15	362	5.07e-24	97.1	29.0488	TRINITY_DN62260_c0_g1_i1	240	45	74	3	63.79	0	3	YGQKKIREIQE---REAAEYIAQARRQYHFESNQRTCNMTVLSMLPTLREALMQQLNSESLTALLKNRPSNKLEIWEDLKIISFTRSTVAVYSTCMLVVLLRVQLNIIGGYIYLDN	YGDHRDLHVQSSTVRRSQDFLEQMKHRHHFDGTLQTCDATAHSLTPKVRETIVNLLNIDELIKQLKSKPANKLHLWEELKVLIVSLAVSEVCSEILLVLFLRVQLSIIGGYIYLDT	373	389	TRINITY_DN62260_c0_g1_i1 len=389 path=[1:0-388] [-1, 1, -2]
PEX5	PEX5_Human_PEX5_HGNC:9719	TRINITY_DN923_c0_g1_i1	75.758	33	8	0	1	33	125	223	2.51e-10	58.2	14.6667	TRINITY_DN923_c0_g1_i1	139	25	29	0	87.88	0	2	MAMRELVEAECGGANPLMKLAGHFTQDKALRQE	MAMRELVEGECGSANPLMKVAAHFTKDQGLQQE	631	225	TRINITY_DN923_c0_g1_i1 len=225 path=[1:0-66 45:67-133 112:134-224] [-1, 1, 45, 112, -2]
MPV17	Unigene11201_Echiniscoides	TRINITY_DN50819_c0_g1_i4	58.621	174	72	0	897	376	159	680	1.63e-68	259	46.0724	TRINITY_DN50819_c0_g1_i4	559	102	135	0	77.59	-2	3	IGKLFSSKNLLVTNTIVSGALFGAGDFIQQSVEIYYIHSHSKFNFHRLGRMVTTGMILGPFNHYWYKILDRKLPGRDARTIVKKVISDQIVAAPFFAFGFFVLMDFMEGKDFDETWAEFKKKFPTVYAFDWCFWPPSQSINFYYVPPKYRVLYVNAMVLIWDTFMSYIKHRDSK	INRLFHGRFLLVTNTVVSGTLFGIGDSVQQNVEIRWLKTHDHYDWKRTGRMICAGTLLGPADHFWYKVLDKALPGRDFRTIAKKILCDQLIAAPIFAFTFYNSVGLLEGHTFAQTWNEFKTKFPYIYAFDWCLWPPAQAINFYYVPSQYRVLYVNGVVLFWDVFMSYMKHKEIK	1069	1133	TRINITY_DN50819_c0_g1_i4 len=1133 path=[2:0-92 72:93-177 157:178-192 2082:193-216 196:217-219 199:220-324 304:325-372 1711:373-396 1150:397-420 400:421-422 402:423-483 1470:484-522 501:523-548 527:549-555 2081:556-579 558:580-603 582:604-660 639:661-682 661:683-698 677:699-735 714:736-784 763:785-785 764:786-799 778:800-809 788:810-814 793:815-831 1231:832-855 834:856-877 1042:878-899 1126:900-92…
PEX6	pex6_FBpp0308555	TRINITY_DN54586_c0_g1_i3	35.586	444	224	12	366	786	925	2139	4.25e-69	244	19.5541	TRINITY_DN54586_c0_g1_i3	624	158	234	62	52.7	0	1	FLLQGERGSGKSKLVSAVAQELGMHIYGADCAEIVSQVPSHTEMKLKAVFAKSQVCEPLMICFHNFEIFGIDNE---GNEDLRLLSAFHVQVQELFNRDRKHPIVVVALTSDRHLKPMIQ--GLFLEIINIDMPSKEERFEILRWMHVRETFNDIIYNQKAIEQLPLFSRENQSQFMPRISPSWRETLNVLQDVAAKSQGFLLGDLQLLYDNAVRMKIRNR-----LGRTTLDMSHFAKNLTDMQSSFADSLGAP----------KVPKVYWSDIGGLAKLKDEIQSSIGLPLKH--VHLMGKNLRRSGILLYGPPGTGKTLVAKAVATECNLSFLSVQGPELLNMYVGQSEQNVREVFSRARSAAPCVLFLDELDSLAPNRGVA-GDSGGVMDRVVSQ…	ILLYGPPGTGKTLIARAVANETGSFFFLINGPEIMSKLAGESESNLRKAFEEAEKNAPAIIFIDELDAIAPKREKTHGEVERRIVSQLLTLMDGL--KQRSNVIVMAATNRPNSIDPALRRFGRFDREVDIGIPDANGRLEVLR-IHTK--------NMKLAEDVD------------------------LEKLGAETHGFVGADLASLCSEAALQQIREKMDLIDLEEETIDAEVLASLAVTME-NFRWALGKSSPSALRETVVEVPNVTWADIGGLEGVKRELIELVQYPVEHPDKYLKFGMQPSRGVLFYGPPGCGKTLLAKAIANECQANFISIKGPELLTMWFGESEANVRDVFDKARAAAPCVLFFDELDSIAKARGGSVGDAGGAADRVINQ…	899	2153	TRINITY_DN54586_c0_g1_i3 len=2153 path=[4840:0-69 4887:70-127 4945:128-130 4948:131-157 4975:158-207 210:208-251 6306:252-275 278:276-568 6309:569-592 595:593-601 6303:602-625 628:626-655 6304:656-679 682:680-724 2937:725-766 769:767-931 6308:932-955 958:956-1075 1078:1076-1087 5391:1088-1111 1114:1112-1129 1132:1130-1159 1162:1160-1216 5520:1217-1240 1243:1241-1261 1264:1262-1381 1384:1382-1411 …
PEX7	Pex7_FBpp0076295	TRINITY_DN45494_c0_g2_i1	30.802	237	143	4	114	330	677	1384	1.19e-26	111	13.3374	TRINITY_DN45494_c0_g2_i1	278	73	111	21	46.84	0	2	QPLICLQEHKNEVYSLDWGEKWNYHTLLSGSWDCTLKLWDCNRQ-------NSITTFVGHNDLIYGAKFSPLIANLFASVSTDGHLNLWNSLDFAGKPLMSIEAHASEALCCDWSHFDRNVLVTGGSDGLIRGWDLRKMRTHVFELYSGEFAVRRLACSPHSAAVLASANYDFTTRIWNLER-GESAQEVNAR------------HTEFVCGLDWNPHRTHQLADCGWDSLANVYTP	RPTLRLKGHTKEGYGLAWNPQKTGH-LLSASDDCTICLWDINERTQANGKLQAMTIFRFHTDVVEDVTWHTMHDTLFASVSDDRMLCLWDTRSKEVKPSQSVAASDKEVNCVQYSPFSEFILATGGADRAVKLWDTRNLKSELHSFCNHRDEVFNINWSPHEETVLASSGADFRLCLWDLNRIGDEQTEEDAQDGPPELLFQHAGHTAKISDFTWSPQEPWMLASVSEDNVIQIWKP	339	1627	TRINITY_DN45494_c0_g2_i1 len=1627 path=[1:0-266 245:267-374 353:375-650 2044:651-674 653:675-726 705:727-935 2043:936-959 938:960-1265 2045:1266-1289 1268:1290-1451 1430:1452-1453 1432:1454-1465 1444:1466-1474 1453:1475-1549 1528:1550-1593 1572:1594-1626] [-1, 1, 245, 353, 2044, 653, 705, 2043, 938, 2045, 1268, 1430, 1432, 1444, 1453, 1528, 1572, -2]
PMP34	PMP34_FBpp0073143	TRINITY_DN52334_c0_g1_i2	28.39	236	157	6	18	244	513	1211	1.78e-19	89.4	17.6516	TRINITY_DN52334_c0_g1_i2	220	67	120	12	50.85	0	3	HAVSGAAGGCIAMSTFYPLDTVRSRLQLEEA--GD---VRSTRQVIKEIVLGEGFQSLYRGLGPVLQSLCISNFVYFYTFHALKAVASGGSPSQHSALKDLLLGSI-AGIINVLTTTPFWVVNTR--LRMRNVAGTSDEVNKHYKNLLEGLKYVAEKEGIAGLWSGTIPSLMLVSNPALQFMMYEMLKRNI-MRFTGGEMGSLSFFFIGAIAKAFATVLTYPLQLVQTKQRHRSKE	HMFAGLSGGVISTLFLHPLDLMKIRFAVSDGKGGDRDNYTSLRSAFRSISERYGFRGFYQGVVPNCVGAGISWGVYFFYYNARKKNMIANNENHVIGPVDHMLAAAESGIASLVASNPVWVVKTRMCLQLEDIAMPE---HKKYKNMTDAFIKIYKYEGFLGFYKGFTPGIAGVAHGSIQFMAYEDLKRRVSAKYNNRPLTTAEYLGCAALSKVFAASITYPYQVVRARLQDQYKE	314	1286	TRINITY_DN52334_c0_g1_i2 len=1286 path=[1:0-78 2351:79-102 81:103-106 85:107-123 2355:124-147 126:148-149 128:150-150 129:151-184 163:185-189 168:190-191 170:192-215 194:216-225 1388:226-236 1741:237-249 228:250-260 239:261-272 2361:273-296 275:297-311 1260:312-345 1294:346-348 323:349-394 2353:395-418 393:419-450 425:451-495 470:496-510 485:511-522 1754:523-535 1767:536-561 1793:562-573 548:574-…

## Sheet: AllvsEtestudoMobjergtblastN
GENEID	Query accession dot version	Subject accession dot version (database hit)	Percentage of identical matches	Alignment length	Number of mismatches	Number of gap openings	Start of alignment in query	End of alignment in query	Start of alignment in subject (database hit)	End of alignment in subject (database hit)	Expectation value (E-value)	Query coverage%	Query coverage%2	All subject Seq-id(s), separated by a ';'	Raw score	Number of identical matches	Number of positive-scoring matches	Total number of gaps	Percentage of positive-scoring matches	Query frame	Subject frame	Aligned part of query sequence	Aligned part of subject sequence	Query sequence length	Subject sequence length	All subject title(s), separated by a '<>'
MPV17	Unigene11201_Echiniscoides	Unigene906_Et-001	58.621	174	72	0	897	376	4650	4129	6.19e-69	259	10.9756	Unigene906_Et-001	559	102	135	0	77.59	-2	-2	IGKLFSSKNLLVTNTIVSGALFGAGDFIQQSVEIYYIHSHSKFNFHRLGRMVTTGMILGPFNHYWYKILDRKLPGRDARTIVKKVISDQIVAAPFFAFGFFVLMDFMEGKDFDETWAEFKKKFPTVYAFDWCFWPPSQSINFYYVPPKYRVLYVNAMVLIWDTFMSYIKHRDSK	INRLFHGRFLLVTNTVVSGTLFGIGDSVQQNVEIRWLKTHDHYDWKRTGRMICAGTLLGPADHFWYKVLDKALPGRDFRTIAKKILCDQLIAAPIFAFTFYNSVGLLEGHTFAQTWNEFKTKFPYIYAFDWCLWPPAQAINFYYVPSQYRVLYVNGVVLFWDVFMSYMKHKEIK	1069	4756	N/A
PEX1	PEX1_Hsapiens_	CL2767.Contig2_Et-001	37.15	428	239	8	641	1054	1022	2257	6.65e-74	266	13.9253	CL2767.Contig2_Et-001	680	159	238	30	55.61	0	2	QKTLEVAFSEAVWMQPSVVLLDDLDLIAGLPAVPEHEHSPDAVQSQRLAHALNDMIKEFISMGSLVALIATSQSQQSLHPLLVSAQGVHIFQCVQHIQPPNQEQRCEILCNVIKNKLDCDINKFTDLDLQHVAKETGGFVARDFTVLVDRAIHSR---------LSRQSISTR--EKLVLTTLDFQKALRGFLPASLRSVNLHKPRDLGWDKIGGLHEVRQILMDTIQLPAKYPELFANLPIRQRTGILLYGPPGTGKTLLAGVIARESRMNFISVKGPELLSKYIGASEQAVRDIFIRAQAAKPCILFFDEFESIAPRRG---HDNTGVTDRVVNQLLTQLDGVEGLQGVYVLAATSRPDLIDPALLRPGRLDKCVYCPPPDQVSRLEILNVLSDSLP…	ESNLRKAFEEAEKNAPAIIFIDELDAIA-----PKREKTHGEVERRIVSQLLTLM--DGLKQRSNVIVMAATNRPNSIDPAL---RRFGRFDREVDIGIPDANGRLEVLRIHTKN-----MKLAEDVDLEKLGAETHGFVGADLASLCSEAALQQIREKMDLIDLEEETIDAEVLASLAVTMENFRWALGKSSPSALRETVVEVP-NVTWADIGGLEGVKRELIELVQYPVEHPDKYLKFGMQPSRGVLFYGPPGCGKTLLAKAIANECQANFISIKGPELLTMWFGESEANVRDVFDKARAAAPCVLFFDELDSIAKARGGSVGDAGGAADRVINQILTEMDGMNAKKNVFIIGATNRPDIIDPAILRPGRLDQLLYIPLPDEGSRNAILKANLRKTP…	1283	2973	N/A
PEX10	PEX10_C34E10.4b	Unigene5527_Et-001	41.071	336	183	8	30	359	3798	2818	4.42e-78	260	8.22943	Unigene5527_Et-001	665	138	210	15	62.5	0	-3	PTIYFTGIQPTGIPHLGNFFGSIEPWTELQNSVDKNILMMLSVVDQHAISLGPLPANELRQNTHQMTASLIACGVDPNRTLLFRQSDVPQIAQISWILGSLQTTSKLARLPQYKEKKERFKKGDIPVGLLTYPLLQAADVLTFKATTVPVGEDQSQHLNLLGGLAYAFNKTYETEIFPIPKQLTRESHARIRSLREPEKKMSKSSGGPRSRIEITDSRSTIIEKCQKAQSDNAGKVTYDKENRLAVSNLLDLYSAVTKTQTSEIDF-----SNWTTLDLKMNLAEAVDKRLAPIRQKFEELQNTGE-VDKVLTENGEKAREIAEKNLEEIRRTIGF	PIVVFSGIQPTGSMHLGNYFGAVQSWQKLHRDPDRHLYA--CIVDLHSMSM-PWNVNNLRTNIETMQIELLACGLDPDNCTLFRQSDVPEHTELAWLLTCISTMARLDNMPQYKEKSQSLR--DVPGGLFIYPVLQAADILVYKAREVPVGDDNTQNLQLAQHLAQTFNRLF-GRLFPRPQQVV-SAAPRVLSLRDPLKKMSKSDVDIKSRIDLSDSPDVIRDKLKKAVTDFDPLLTYDEQNRPGISNMLKLYGLCTN--TTDMDFVVQQLHGINKVVFKERLAEAIIEHLRPIQTRFNELQNDKQYVSQIYEQGARKAKVIAAETMREVRQLIGL	360	4010	N/A
PEX19	PEX19_HGNC:	CL2403.Contig1_Et-001	24.516	155	111	1	87	235	2238	1774	1.7e-10	61.6	5.48803	CL2403.Contig1_Et-001	148	38	75	6	48.39	0	-1	FEKAMKELAEEEPHLVEQFQKLSEAAGRVGSDMTSQQEFTSCLKETLS------GLAKNATDLQNSSMSEEELTKAMEGLGMDEGDGEGNILPIMQSIMQNLLSKDVLYPSLKEITEKYPEWLQSHRESLPPEQFEKYQEQHSVMCKICEQFEAE	FQDALRDLEDDEPVLSGQLHRLINAAAALGDDDSSADDFKAQLDNILNEVDDDVRVVHDSDEFSATNSSSRTVPSMQPNAVEMDDDELNSVIPPMQSFFSSILSKELTYLPMKNMQSTYRSWLEEHSAATDRVKYETVQNQLKLVDRICSLYEDE	299	2715	N/A
PEX3	PEX3_RvY_10376.1	Unigene3189_Et-001	23.418	316	185	10	4	271	80	1000	8.76e-13	68.6	26.6402	Unigene3189_Et-001	166	74	129	57	40.82	0	2	KGYQFVKKHRRKAILFGAVGGGVYAYNNSETVKTVVDKSWAWLCHRVVDPVLGLPPTSLSQDEEDFVAASWSGEPEGKRGQENADSPASGI----ASNKN-----IVDTVIQLLEEQGLPLFDELLDIESLR---QQIGRNPENKIELWEEMKIVAWSRCIASVYTICHLVTHIKVLTGVSARFLHEQ------PAA----SQEHFRNKLL--------LISKHIQSAEYAVGEGLQQLVKVVKVVVAKPISPRTLQEPLSLQDLKKIVYEVRKLME------------------AGSAMNGFVHARNYHLEFLIP	KNTSFVKRHAGKLVLGAAIAGGYYAYTNYSHFFSVD----YWLPDEFRRLKTVLEEQALYPDPQRAPTRRDAGRAKDHTTIRSVATLASGYESAPAAEQNDRLHEMLSKVIALAASK----LSTNLDSDKLRLGLRSCGGDSSAKLALWDRLRQNSWKKCIIAVYTLSHSILLLSIKLAIAVRYIRAQKQFVSTPVATATFSSHHSLNVPLDDESALQSALARYLDAVDFLIGQGFDAVALAVHECVER-FTKISLAEPVDKSVLTSVFYETRRLIENKQCVSQKATSVETSSSDAASFPNLSIMQTNYHIDFLLP	393	1006	N/A
PEX5	PEX5_FBpp0070351	CL839.Contig4_Et-001	28.704	216	142	3	316	531	854	1465	9.16e-13	71.2	7.14995	CL839.Contig4_Et-001	173	62	97	12	44.91	0	2	YLSKGDIPSAVLCFEVAAKKQPERAEVWQLLGTSQTENEMDPQAIAALKRAYDLQPDNQQVLMALAACYTNEGLQNNAVRMLCNWLTVHPKYQHLVAAHPELQAEGTSLASSLIGPSKLRDLQQIYLEAVRQHPSEVDAEVQDALGVLYNLSGEFDKAVDCYQSALQVDPQNAKTWNRLGASLANGSRSVEAVEAYQQALQLQPGFIRVRYNVGVC	YFEQGLVDLAVETYRRAIELQPNFPDAYCNLANALKEKGMPDAAEDCYAKALRLCPTHADSLNNLANMKREKGLIEDAVRLYAKALEVYPEF---AAAH-------SNLASVLQLQGKLEDALAHYKEAIRIAPAFADAYSN--MGNTLKEIGDAQGAMQCYIQAIRINPSFADAHSNLASVYKDTGNIAEAIGSYRQALRLRPDFPDAYCNLQHC	614	3021	N/A
PEX6	pex6_FBpp0308555	CL3238.Contig1_Et-001	48.22	309	134	8	557	844	1158	247	2.83e-82	278	14.664	CL3238.Contig1_Et-001	711	149	211	26	68.28	0	-3	KSQGFLLGDLQLLYDNAVRMKIRNRLGRTTLDMSHFAKNLTDMQSSFADSLGAPKVPKVYWSDIGGLAKLKDEIQSSIGLPLKHVHL-MGKNLRRSGILLYGPPGTGKTLVAKAVATECNLSFLSVQGPELLNMYVGQSEQNVREVFSRARS-AAPCVLFLDELDSLAPNRGVAGDSGGVMDRVVSQLLAEMDGMS-----------DGD-TSKPIFILAATNRPDLIDPALLRPGRFDKLFYVGPCSTAEDKAAVLRAQTQRFAL-----DAGVD--MEQIAERLKSEMSGADLYSICSNAWLSAVRR	RTNGFYLSDCLAVMKKASLHDKSNKLSLT----EHEWLKLIQSLDSFSHN-SAAQIPDTTWADVGGLDEVKQEIMDAIKLPLLYPHLFLSSSLRRSGLLLHGPPGNGKTLVARAAANECNVRFISIKGPELLSMYVGQSEENIRDIFAHARAQAAPCIIFFDELDAIAPNRGRTGDSGGVIDRVVSQLLAEMDGLSTINLPSSTQTNDADVSSQQIFVIGATNRPELIDPALLRPGRFEKQICVGIPNSRDEQREVLLAQTRRLDLVCDSREAFVDTVLNELLCNANSKLSGADIHSLCANACVAAIKR	899	1964	N/A
PEX7	Pex7_FBpp0076295	CL819.Contig2_Et-001	30.802	237	143	4	114	330	1889	1182	6.41e-27	111	8.57708	CL819.Contig2_Et-001	278	73	111	21	46.84	0	-3	QPLICLQEHKNEVYSLDWGEKWNYHTLLSGSWDCTLKLWDCNRQ-------NSITTFVGHNDLIYGAKFSPLIANLFASVSTDGHLNLWNSLDFAGKPLMSIEAHASEALCCDWSHFDRNVLVTGGSDGLIRGWDLRKMRTHVFELYSGEFAVRRLACSPHSAAVLASANYDFTTRIWNLER-GESAQEVNAR------------HTEFVCGLDWNPHRTHQLADCGWDSLANVYTP	RPTLRLKGHTKEGYGLAWNPQKTGH-LLSASDDCTICLWDINERTQANGKLQAMTIFRFHTDVVEDVTWHTMHDTLFASVSDDRMLCLWDTRSKEVKPSQSVAASDKEVNCVQYSPFSEFILATGGADRAVKLWDTRNLKSELHSFCNHRDEVFNINWSPHEETVLASSGADFRLCLWDLNRIGDEQTEEDAQDGPPELLFQHAGHTAKISDFTWSPQEPWMLASVSEDNVIQIWKP	339	2530	N/A
PMP34	PMP34_FBpp0073143	Unigene3422_Et-001	26.531	294	188	8	18	301	2340	1513	2.06e-24	103	10.0282	Unigene3422_Et-001	257	78	146	28	49.66	0	-1	HAVSGAAGGCIAMSTFYPLDTVRSRLQLEEA--GD---VRSTRQVIKEIVLGEGFQSLYRGLGPVLQSLCISNFVYFYTFHALKAVASGGSPSQHSALKDLLLGSI-AGIINVLTTTPFWVVNTR--LRMRNVAGTSDEVNKHYKNLLEGLKYVAEKEGIAGLWSGTIPSLMLVSNPALQFMMYEMLKRNI-MRFTGGEMGSLSFFFIGAIAKAFATVLTYPLQLVQTKQRHRSKESDSKPSTSAGSTPRTESTLELMI-SILQHQGIRGLFRGLEAKILQTVLTAALMFMAYE	HMFAGLSGGVISTLFLHPLDLMKIRFAVSDGKGGDRDNYTSLRSAFRSISERYGFRGFYQGVVPNCVGAGISWGVYFFYYNARKKNMIANNENHVIGPVDHMLAAAESGIASLVASNPVWVVKTRMCLQLEDIAMPE---HKKYKNMTDAFIKIYKYEGFLGFYKGFTPGIAGVAHGSIQFMAYEDLKRRVSAKYNNRPLTTAEYLGCAALSKVFAASITYPYQVVRARLQDQYKE---------------WGTIRVIIRNTIKYEGFRGFYKGLVPYLLHVMPNICIVFITYE	314	2832	N/A

## Sheet: EtestudoMuraiGenome
GENEID	Query accession dot version	Subject accession dot version (database hit)	Percentage of identical matches	Alignment length	Number of mismatches	Number of gap openings	Start of alignment in query	End of alignment in query	Start of alignment in subject (database hit)	End of alignment in subject (database hit)	Expectation value (E-value)	Bit score	Query coverage%	All subject Seq-id(s), separated by a ';'	Raw score	Number of identical matches	Number of positive-scoring matches	Total number of gaps	Percentage of positive-scoring matches	Query frame	Subject frame	Aligned part of query sequence	Aligned part of subject sequence	Query sequence length	Subject sequence length	All subject title(s), separated by a '<>'
MPV17	Unigene11201_Echiniscoides	jcf7180001554060	69.231	65	20	0	579	385	479	285	1.07e-58	132	15.4762	jcf7180001554060	282	45	54	0	83.08	-2	-2	MEGKDFDETWAEFKKKFPTVYAFDWCFWPPSQSINFYYVPPKYRVLYVNAMVLIWDTFMSYIKHR	LEGHTFAQTWNEFKTKFPYIYAFDWCLWPPAQAINFYYVPSQYRVLYVNGVVLFWDVFMSYMKHK	1069	1260	N/A
PEX1	PEX1_Hsapiens_	jcf7180001541122	37.15	428	239	8	641	1054	1610	375	3.19e-76	266	22.7223	jcf7180001541122	681	159	238	30	55.61	0	-3	QKTLEVAFSEAVWMQPSVVLLDDLDLIAGLPAVPEHEHSPDAVQSQRLAHALNDMIKEFISMGSLVALIATSQSQQSLHPLLVSAQGVHIFQCVQHIQPPNQEQRCEILCNVIKNKLDCDINKFTDLDLQHVAKETGGFVARDFTVLVDRAIHSR---------LSRQSISTR--EKLVLTTLDFQKALRGFLPASLRSVNLHKPRDLGWDKIGGLHEVRQILMDTIQLPAKYPELFANLPIRQRTGILLYGPPGTGKTLLAGVIARESRMNFISVKGPELLSKYIGASEQAVRDIFIRAQAAKPCILFFDEFESIAPRRG---HDNTGVTDRVVNQLLTQLDGVEGLQGVYVLAATSRPDLIDPALLRPGRLDKCVYCPPPDQVSRLEILNVLSDSLP…	ESNLRKAFEEAEKNAPAIIFIDELDAIA-----PKREKTHGEVERRIVSQLLTLM--DGLKQRSNVIVMAATNRPNSIDPAL---RRFGRFDREVDIGIPDANGRLEVLRIHTKN-----MKLAEDVDLEKLGAETHGFVGADLASLCSEAALQQIREKMDLIDLEEETIDAEVLASLAVTMENFRWALGKSSPSALRETVVEVP-NVTWADIGGLEGVKRELIELVQYPVEHPDKYLKFGMQPSRGVLFYGPPGCGKTLLAKAIANECQANFISIKGPELLTMWFGESEANVRDVFDKARAAAPCVLFFDELDSIAKARGGSVGDAGGAADRVINQILTEMDGMNAKKNVFIIGATNRPDIIDPAILRPGRLDQLLYIPLPDEGSRNAILKANLRKTP…	1283	1822	N/A
PEX10	PEX10_C34E10.4b	jcf7180001567874	40.774	336	184	8	30	359	1150	170	1.49e-77	256	12.519	jcf7180001567874	655	137	209	15	62.2	0	-2	PTIYFTGIQPTGIPHLGNFFGSIEPWTELQNSVDKNILMMLSVVDQHAISLGPLPANELRQNTHQMTASLIACGVDPNRTLLFRQSDVPQIAQISWILGSLQTTSKLARLPQYKEKKERFKKGDIPVGLLTYPLLQAADVLTFKATTVPVGEDQSQHLNLLGGLAYAFNKTYETEIFPIPKQLTRESHARIRSLREPEKKMSKSSGGPRSRIEITDSRSTIIEKCQKAQSDNAGKVTYDKENRLAVSNLLDLYSAVTKTQTSEIDF-----SNWTTLDLKMNLAEAVDKRLAPIRQKFEELQNTGE-VDKVLTENGEKAREIAEKNLEEIRRTIGF	PIVVFSGIQPTGSMHLGNYFGAVQSWQKLHRDPARHLYA--CIVDLHSMSM-PWNVNNLRTNIETMQIELLACGLDPDNCTLFRQSDVPEHTELAWLLTCISTMARLDNMPQYKEKSQSLR--DVPGGLFIYPVLQAADILVYKTREVPVGDDNTQNLQLAQHLAQTFNRLF-GRLFPRPQQVV-SAAPRVLSLRDPLKKMSKSDVDIKSRIDLSDSPDVIRDKLKKAVTDFDPLLTYDEQNRPGISNMLKLYSLC--TDTTDMDFVVQQLHGINKVVFKERLAEAIIEHLRPIQTRFNELQNDKQYVSQIYEQGARKAKVIAAETMREVRQLIGL	360	2636	N/A
PEX19	PEX19_HGNC:	jcf7180001696568	24.516	155	111	1	87	235	255	719	3.39e-10	62	13.4964	jcf7180001696568	149	38	76	6	49.03	0	3	FEKAMKELAEEEPHLVEQFQKLSEAAGRVGSDMTSQQEFTSCLKETLS------GLAKNATDLQNSSMSEEELTKAMEGLGMDEGDGEGNILPIMQSIMQNLLSKDVLYPSLKEITEKYPEWLQSHRESLPPEQFEKYQEQHSVMCKICEQFEAE	FQDALRDLEDDEPVLSGQLHRLINAAAALGDDDSSADDFKAQLDNILNEVDDDVRVVHDSDEFSATNSSSRTVPSMQPNAVEMDDDDLNSVIPPMQSLFSSILSKELTYLPMKNMQSTYRSWLEEHSAATDRVKYETVQNQLKLVDRICSLYEDE	299	1104	N/A
PEX3	PEX3_RvY_10376.1	jcf7180001594201	21.649	97	58	3	130	208	2707	2997	0.000146	46.2	0.861787	jcf7180001594201	108	21	49	18	50.52	0	1	GRNPENKIELWEEMKIVAWSRCIASVYTICHLVTHIKVLTGVSARFLHEQ------PAAS---QEHFRNKLLL---------ISKHIQSAEYAVGEG	GEDSSAKLDLWDRLRQNSWKKCIVAVYTLSHSILLLSIKLAIAVRYIRAQKLFDSTPVATVTLASHHSASVLLGDESALQLALARYLDAVDFLIGEG	393	9167	N/A
PEX5	PEX5_FBpp0070351	jcf7180001729629	28.704	216	142	3	316	531	5814	6425	5.21e-12	71.2	2.27129	jcf7180001729629	173	62	97	12	44.91	0	3	YLSKGDIPSAVLCFEVAAKKQPERAEVWQLLGTSQTENEMDPQAIAALKRAYDLQPDNQQVLMALAACYTNEGLQNNAVRMLCNWLTVHPKYQHLVAAHPELQAEGTSLASSLIGPSKLRDLQQIYLEAVRQHPSEVDAEVQDALGVLYNLSGEFDKAVDCYQSALQVDPQNAKTWNRLGASLANGSRSVEAVEAYQQALQLQPGFIRVRYNVGVC	YFEQGLVDLAVETYRRAIELQPNFPDAYCNLANALKEKGMPDAAEDCYAKALRLCPTHADSLNNLANMKREKGLIEDAVRLYAKALEVYPEF---AAAH-------SNLASVLQLQGKLEDALAHYKEAIRIAPAFADAYSN--MGNTLKEIGDAQGAMQCYIQAIRINPSFADAHSNLASVYKDTGNIAEAIGSYRQALRLRPDFPDAYCNLQHC	614	9510	N/A
PEX6	pex6_FBpp0308555	jcf7180001545361	47.249	309	137	8	557	844	99	1010	2.31e-80	278	11.8421	jcf7180001545361	712	146	215	26	69.58	0	3	KSQGFLLGDLQLLYDNAVRMKIRNRLGRTTLDMSHFAKNLTDMQSSFADSLGAPKVPKVYWSDIGGLAKLKDEIQSSIGLPLKHVHL-MGKNLRRSGILLYGPPGTGKTLVAKAVATECNLSFLSVQGPELLNMYVGQSEQNVREVFSRARS-AAPCVLFLDELDSLAPNRGVAGDSGGVMDRVVSQLLAEMDGMS-----------DGD-TSKPIFILAATNRPDLIDPALLRPGRFDKLFYVGPCSTAEDKAAVLRAQTQRFAL-----DAGVD--MEQIAERLKSEMSGADLYSICSNAWLSAVRR	RTNGFYLSDCLAVMK---KVSLHDKSNKLSLTEHEWLKLIQSLDSFSHNS--AAQIPDTTWADVGGLDEVKQEIMDAIKLPLLYPHLFLSSSLRRSGLLLHGPPGNGKTLVAKAAANECNVRFISIKGPELLSMYVGQSEENIRDIFAHAHAQAAPCIIFFDELDAIAPNRGRTGDSGGVIDRVVSQLLAEMDGLSTINLPASAQTNDADVSSQQIFVIGATNRPELIDPALLRPGRFEKQIYVGIPNSRDEQRKVLLAQTRRLDLVCDSREAFVDTVLNELLCNANSKLSGADIHSLCANACVAAIKR	899	2432	N/A
PEX7	Pex7_FBpp0076295	jcf7180001546180	30.802	237	143	4	114	330	802	1509	2.05e-26	111	10.4327	jcf7180001546180	278	73	111	21	46.84	0	1	QPLICLQEHKNEVYSLDWGEKWNYHTLLSGSWDCTLKLWDCNRQ-------NSITTFVGHNDLIYGAKFSPLIANLFASVSTDGHLNLWNSLDFAGKPLMSIEAHASEALCCDWSHFDRNVLVTGGSDGLIRGWDLRKMRTHVFELYSGEFAVRRLACSPHSAAVLASANYDFTTRIWNLER-GESAQEVNAR------------HTEFVCGLDWNPHRTHQLADCGWDSLANVYTP	RPTLRLKGHTKEGYGLAWNPQKTGH-LLSASDDCTICLWDINERTQANGKLQAMTIFRFHTDVVEDVTWHTMHDTLFASVSDDRMLCLWDTRSKEVKPSQSVAASDKEVNCVQYSPFSEFILATGGADRAVKLWDTRNLKSELHSFCNHRDEVFNINWSPHEETVLASSGADFRLCLWDLNRIGDEQTEEDAQDGPPELLFQHAGHTAKISDFTWSPQEPWMLASVSEDNVIQIWKP	339	2080	N/A
PMP34	PMP34_HGNC:10987_SLC25A17_PMP34	jcf7180001593004	31.383	188	104	5	119	291	2412	1879	4.04e-16	80.5	6.75781	jcf7180001593004	197	59	89	25	47.34	0	-2	TTPLWVVNTRLKLQ----GAKFRNEDIVPTN------YKGIIDAFHQIIRDEGISALWNGTFPSLLLVFNPAIQFMFYEGLKRQLLK-----KRMKLSSLDVFIIGAVAKAIATTVTYPLQTVQSILRFGRHRLNPENRTLGSLRNILYLLHQRVRRFGIMGLYKGLEAKLLQTVLTAALMFLVYEKL	TNPLWVVKTRLCLQYGEQAKRRKTGNAIPSDGSTRTIYRGTIDCLAKTWRNEGIRGWYKGFLPGTIGTTHGAIQFTCYDKTQWLYKRWLGMPLDAQLKAHEYVVISSAAKMFAITSTYPYQVL-------RVRLQDHNRQSMSVWNII---STTAKLEGVRGFYRGLVPSLLRTTPATAMSFVIYEKL	307	2560	N/A

## Sheet: AllvsEchi2019_tblastn
GENEID	Query accession dot version	Subject accession dot version (database hit)	Percentage of identical matches	Alignment length	Number of mismatches	Number of gap openings	Start of alignment in query	End of alignment in query	Start of alignment in subject (database hit)	End of alignment in subject (database hit)	Expectation value (E-value)	Bit score	Query coverage%	All subject Seq-id(s), separated by a ';'	Raw score	Number of identical matches	Number of positive-scoring matches	Total number of gaps	Percentage of positive-scoring matches	Query frame	Subject frame	Aligned part of query sequence	Aligned part of subject sequence	Query sequence length	Subject sequence length	All subject title(s), separated by a '<>'
PEX1	PEX1_C11H1.4b	Unigene12727_Echiniscoides	46.023	176	92	2	6	181	667	1185	3.57e-45	157	12.0465	Unigene12727_Echiniscoides	396	81	114	3	64.77	0	1	GMFEQKKLLEQVIIWPRKYPQLFESVGVPVSKGILLHGPSGCGKTLLANATISNSNFSVVNVKGPELLSKYIGASEENVRLVFEKARSCAPCILFFDELDSLAPKRGHDSTGVTDRVVNQLLTELDGAEGGMKGVIILGCTSRIDLIDDALLRPGRFDHHVYCGHPEKTERLDIMK	GMPKLTEKLEQILKFQNLYPNLTKSCNIHLPSRVLLYGMPGSGKTHLSK--FATQNFTHYFIKGPQLLSKFIGESEHNIRKLFAKARCTRPCCIIFDEFDSIACRRGLDSTSVTDRIVNQLLSEMDGIESS-EGIYIIATSSRPDLIDQALLRPGRVDMCLECKYLDFQGRYEFLK	270	1461	Unigene12727_Echiniscoides 979 2439 PREDICTED: peroxisome biogenesis factor 1-like [Megachile rotundata]
PEX10	PEX10_FBpp0072626	Unigene10143_Echiniscoides	24.815	270	177	8	34	298	13	759	5.97e-19	82.8	34.5052	Unigene10143_Echiniscoides	203	67	130	26	48.15	0	1	VLRLTGPRNWIKYNQMCRLLAELSYHGFASANNLQTLGEEYTGIIQVDGNYKQIPSRLLQ-LIAIVLEFGGDSLFQRLMQKLDTYVANNDEIRTEIKPQLKKIIQRLRQSPSYVKALHKSLFYLDASKYQLSKRTTGINYVL---IRHWLQP-EFSLYGYKILGVITFLQVSVSLAISGWDAWREHKRQQLESIKQAGKNFLQRSSSTKDVDPNTPQCILCLEPRSDSSLTPCGHIFCWSCLLEWLEERDECPLCRESLKKSQVILLQNY	VERIFGREKSLKWRYITNQIASLLKFSVTTLINGKSIGEEVAGISM--KNFKGSSLGIFQKLSMMIMQFLMPFVVHKLSKFTDVVVENMDK---KDRDKWRKLLQNFRTLLDLFKNLQEPLKLL--SIFNPIAKQSGASYQSDQPAKEGKKPSKWNNLKYYILGVV--------MLIIGVIKFFKNQLSSIEPNENESIPAIESNTNDKDI------CIICHGIRSNASSTPCGHVFCWSCIIKWCTENSTCPTCSQPVPISRIVYLKNF	299	768	Unigene10143_Echiniscoides 152 919 hypothetical protein CAPTEDRAFT_174511 [Capitella teleta]
PEX19	PEX19_HGNC:	Unigene8302_Echiniscoides	20.606	165	111	2	77	240	133	570	5.2e-10	57	24.736	Unigene8302_Echiniscoides	136	34	77	20	46.67	0	1	SELASQATAEF-EKAMKELAEEEPHLVEQFQKLSEAAGRVGSDMTSQQEFTSCLKETLSGLAKNATDLQNSSMSEEELTKAMEGLGMDEGDGEGNILPIMQSIMQNLLSKDVLYPSLKEITEKYPEWLQSHRESLPPEQFEKYQEQHSVMCKICEQFEAETPTDS	SSIEDDALKQFLNQAIEELGDDDNMLKNGLRGLISATDKLDNDSNGISDFQTHLNVIMQSLAADGASVEDDSNSDEDNISS-------------------NDMMKNVLNKDLTYKPIKAMQNQFHDWIATHNNELDNNKMDKVEKQLHKITEICSAFEKDDYTNN	299	663	Unigene8302_Echiniscoides 109 771 minus strand Peroxisomal biogenesis factor 19 [Camponotus floridanus]
PEX6	pex6_FBpp0308555	Unigene7523_Echiniscoides	43.404	235	115	3	611	844	661	1314	2.74e-61	213	17.1429	Unigene7523_Echiniscoides	543	102	156	18	66.38	0	1	KVPKVYWSDIGGLAKLKDEIQSSIGLPLKHVHLMGKNLRRSGILLYGPPGTGKTLVAKAVATECNLSFLSVQGPELLNMYVGQSEQNVREVFSRARSAAPCVLFLDELDSLAPNRGVAGDSGGVMDRVVSQLLAEMDGMSDGDTSKPIFILAATNRPDLIDPALLRPGRFDKLFYVGPCSTAEDKAAVLRAQTQRFALDAGVDMEQ-IAERLKSEMSGADLYSICSNAWLSAVRR	EIVQVSWDDVGGMDVVKKNLLNAL------------NGNKSGIILHGPPGTGKTLIAKAAATELQCNFMCIKGPELVSMYVGESEANIRSLFERAKLAAPTIMFFDELDALAPNRGKISDSGGAMRRIVSQLLAEIDNIEGN-----IFLIGATNRIDLIDDALLRPGRFEQQIFIDKCKTYDEKLGILKALLNKTTVNDDLNYNTLITNFCMEDQSGADLQALCAKACVNSIKR	899	1365	Unigene7523_Echiniscoides 61 1425 PREDICTED: LOW QUALITY PROTEIN: peroxisome assembly factor 2-like [Takifugu rubripes]
MPV17	Unigene1061_Echiniscoides	Unigene1061_Echiniscoides	100	164	0	0	359	850	1	492	1.04e-115	412	100	Unigene1061_Echiniscoides	895	164	164	0	100	2	1	LPTNIVLSGALFGCGDLIQQNLEIKVFHTSKLNYIDWQRTRNMMLTGLILAPLNHYWYKFLDKMLPKTDGKTIFKKIASDLACTPFFSAAFFTTIGKLEGEDFNKIKNEYIHKFPSVFAFDCMLWPPVQFFNFRYIPPAYRVLYVNFCVLIWDTFMSYLKYSDK	LPTNIVLSGALFGCGDLIQQNLEIKVFHTSKLNYIDWQRTRNMMLTGLILAPLNHYWYKFLDKMLPKTDGKTIFKKIASDLACTPFFSAAFFTTIGKLEGEDFNKIKNEYIHKFPSVFAFDCMLWPPVQFFNFRYIPPAYRVLYVNFCVLIWDTFMSYLKYSDK	1142	492	Unigene1061_Echiniscoides 359 850 FKSG24 homolog [Caligus clemensi]

## Sheet: AllvsHhenaniensis_tblastn
GENEID	Query accession dot version	Subject accession dot version (database hit)	Percentage of identical matches	Alignment length	Number of mismatches	Number of gap openings	Start of alignment in query	End of alignment in query	Start of alignment in subject (database hit)	End of alignment in subject (database hit)	Expectation value (E-value)	Bit score	Query coverage%	All subject Seq-id(s), separated by a ';'	Raw score	Number of identical matches	Number of positive-scoring matches	Total number of gaps	Percentage of positive-scoring matches	Query frame	Subject frame	Aligned part of query sequence	Aligned part of subject sequence	Query sequence length	Subject sequence length	All subject title(s), separated by a '<>'
PEX1	PEX1_Hsapiens_	GWHTDUDB009207	42.792	437	231	4	623	1059	847	2100	1.51e-102	343	18.1629	GWHTDUDB009207	881	187	266	19	60.87	0	1	HVERVDCKALRGKRLENIQKTLEVAFSEAVWMQPSVVLLDDLDLIAGLPAVPEHEHSPDAVQSQRLAHALNDMIKEFISMGSLVALIATSQSQQSLHPLLVSAQGVHIFQCVQHIQPPNQEQRCEILCNVIKNKLDCDINKFTDLDLQHVAKETGGFVARDFTVLVDRAIHSRLSRQSISTREKLVLTTLDFQKALRGFLPASLRSVNLHKPRDLGWDKIGGLHEVRQILMDTIQLPAKYPELFANLPIRQRTGILLYGPPGTGKTLLAGVIARESRMNFISVKGPELLSKYIGASEQAVRDIFIRAQAAKPCILFFDEFESIAPRRGHDNTGVTDRVVNQLLTQLDGVEGLQGVYVLAATSRPDLIDPALLRPGRLDKCVYCPPPDQVSRLEILNVLS…	HTETIQCKYLRGKRPDTLRKHLQMALQIAIFTQPAILFFDDLEYLAPHFAA---ESETETEYAARVAHILTDLQDRLELTSERVMLVASASSRSSVQKLLVDCGTASVFGSFVEIPSLTRAGRIALLRHFCR---ELDLKPIDSTLLDQYADKTEGYTLRDFSLFFKRFFH-----QNVITAKSLSDNSVDFTATATATATATLI--------DATWSDVGGLAKVKKVLHEIFVLPIRYSKLFAKCPLRLPKGVLMFGLPGTGKTFSAGVLAHELGIRFIHIRGPELLSKYIGASETKMRNVFEKAKTVKPCLVFFDEFEAIAPRRGHDSTGVTDRVVNQLLTELDGMESLEGVYVLAATSRPELIDPAILRPGRIDKSVYCPLPSNIERLEILTALR…	1283	2406	GWHTDUDB009207 Protein=GWHPDUDB009207 Gene=GWHGDUDB009207 Position=GWHDUDB00000004: 12412612-12413118, 12413530-12414208, 12415483-12416138, 12416442-12417005: - Frame=0 OriID=H.Henanensis.Chr4.1558.mRNA transl_table=1 OriGeneID=H.Henanensis.Chr4.1558 OriSeqID=Chr4
PEX19	PEX19_RvY_10530.1	GWHTDUDB006112	32.399	321	180	6	15	311	37	960	1.33e-35	130	30.8411	GWHTDUDB006112	326	104	159	37	49.53	0	1	ADLESLLQQALEEFDHPVLLPSEKI-------------HRATGKDSSRQPNVPVQAHITSGSSEKPGHSIPNNENLASTTKEIDDALTEIAQDDPALAAQLKKLTESAAAVANEDQDIAMQNFSQFASMFRDTLNQLSAQDGDGQGDDMEGDL------LSIMSSLSRLGMDSSSLDGSADSELASLRTFTRRFLSKDLMYEPVKECELELKQWLEEKRATLVPEVAKRHEAQLCCLRSLVREYEVNWDGMNSENEDV--HLPKLLELAKQLQDTGEFPEGIRSYANLEDVYGGLV---GGKKSTEKDHDLENAPPNCATS	SDLDKLLQEALADFSRPVLLPSEKERVRLQENDKSAGENAVDGASHSKKIPQPTSSPTVSAKQNKSENATSEDAFLDETAKEIDDVLSSIAQEDPQLAQQLRNLTDCAAGVSSSDHNVAMKSFSEFATMFKETLKTVSSQSGVRPEDLLDEDLDGLMENLDKLAMSQPENHKSTTNKPANFDFSTPLNDVVKALLAKDVMYASLQKCEEEFAPWLAKNRPALSQTELNRFESQLIFVKNLLREYD-------SENDDSDEHFQRIFVMISALQDLGAFPEELLAKVNSLPFNVNLPTPNGGGNENELQ------PPDCKTA	311	963	GWHTDUDB006112 Protein=GWHPDUDB006112 Gene=GWHGDUDB006112 Position=GWHDUDB00000003: 7341562-7342025, 7344237-7344735: - Frame=0 OriID=H.Henanensis.Chr3.961.mRNA transl_table=1 OriGeneID=H.Henanensis.Chr3.961 OriSeqID=Chr3
PEX3	PEX3_RvY_10376.1	GWHTDUDB005981	50.37	405	183	6	1	392	1	1200	2.06e-126	369	32.1048	GWHTDUDB005981	948	204	268	18	66.17	0	1	MFAKGYQFVKKHRRKAILFGAVGGGVYAYNNSETVKTVVDKSWAWLCHRVVDPVLGLPPTS---LSQDEEDFVAASWSGEPEGKRGQENADSPASGIASNKNIVDTVIQLLEEQGLPLFDELLDIESLRQQIGRNPENKIELWEEMKIVAWSRCIASVYTICHLVTHIKVLTGVSARFLHEQPAASQEHFRNKLLLISKHIQSAEYAVGEGLQQLVKVVKVVVAKPISPRTLQEPLSLQDLKKIVYEVRKLMEAGSAMNGFVHARNYHLEFLIPEKH------AEPMLESVADQQSFQLNELVLEALESVDCNLVLNCCLEKCFFRLFGELESVIKDR--SPMYSE--APKVPLVALLPSIARTSQLFLKPPEALPVIEELVNLPYFTSFVDQIVLHSL…	MFRKTYDFVKKHKKKAVLAGAIYGGVYAYNNSDIVKIVVDGSCSWAWKKISDFVPAFSSTSSEQVGQTNQLIRTERPFGDAAGDSHAETAD----GFVKDESVVATTLQLLEE-ALKLIDEMLNVDALRKKISQNPANKLELWEDMKILAWSRCFVAIYCVCHLTVYIKVQTGVASRFMYSQSSETTEKLHWKLGLISHHMQCTEYPIREGLAHLVKIVKNVVQKPVSPRPLQDALVLADVKQIVYEVRKLMEAGSSLNGFVHPRNYHLEFLIPPGQLDSSVEREPITHSPDSQILWTLTEDANRALESVDCNMVLNCCLEKCFTRFFTEVDSLIRDRKVSNNFQQFATAKIPHVALLPALDRMCKIFASPLDAEPVVNDLVGLNYFGPFVASIVHQSL…	393	1221	GWHTDUDB005981 Protein=GWHPDUDB005981 Gene=GWHGDUDB005981 Position=GWHDUDB00000003: 6389954-6390263, 6391730-6391800, 6392227-6392450, 6392681-6392907, 6393274-6393589, 6393788-6393860: - Frame=0 OriID=H.Henanensis.Chr3.829.mRNA transl_table=1 OriGeneID=H.Henanensis.Chr3.829 OriSeqID=Chr3
PEX5	PEX5_RvY_07660.1	GWHTDUDB004097	36.264	455	246	14	95	533	64	1344	1.5e-74	243	31.8116	GWHTDUDB004097	619	165	242	44	53.19	0	1	DPLRTLFVAEPQFFATHLRHCFE-QKPMGLDCADTVKDSEGLF----SGHLEQDSISHCDNDHGDDCTPTSG-PDYLMEVQNPTWEMALHSRMHACL--LTCLELRGASSSNTAVMKFCRFFNESV-IEN-STIYERKSVL--LEKTESAFERGKELMAQNNIIEALNFLESAVVDNPEVTERWILLALCQYLLQDDASATSACVQFLKHSSSEDPARS-LVHLLLATCLANEGDTAASSAVLFEWCIEMLGIMDDDAAKACCSTQNLSNHSFPHARVSSTVVVNILSSHEV--SAESATFDASLQWAKAILYFGLENFAAALRCFEAVAAHSPESPSVLNQIAACHHNLKNLDSAIEFQDKALNLFPGFPRALYNRATTLFAVEQVEKALEIIEAVMD…	DLVQRLFLIEPTVRPFEQQNVLHLKKHPGADVSSHIENEQSHLIPDKNGHL--DACDALDEEHHDDCTPGSGHPDYLMENQNRNWEAEIPIQMQAALATLTSRPVVDIVPSQSVLDDFASAFLDSLDLEGGAAAYSFRSPLGAAATGQDSLSHARSLLTGCAVLESIPFLEVAASGNPRGMEEWTLLAVAQYLAQNDAQAIAACKMVLAQNSS--PSKSNIILLLLATCLFNEADDLAGQAVLFYWAIQHLGLHDD----------------------LILLCMDILSQLHIKHSVLCLPMSGRMGWALGTLHFAASDYISAGRCFERVLCQNPTSPSVLNQVGACFHKLFQFDKAFSTQNRALECLPEFPRALYSKALTLAAMGEIRQSLEIVEAVLD…	537	1380	GWHTDUDB004097 Protein=GWHPDUDB004097 Gene=GWHGDUDB004097 Position=GWHDUDB00000002: 11062061-11062105, 11062266-11062445, 11062884-11063114, 11063555-11063701, 11064176-11064246, 11065595-11065746, 11066634-11066710, 11067305-11067549, 11068106-11068337: + Frame=0 OriID=H.Henanensis.Chr2.1509.mRNA transl_table=1 OriGeneID=H.Henanensis.Chr2.1509 OriSeqID=Chr2
PEX6	pex6_HUMAN_HGNC:8859	GWHTDUDB008858	33.547	623	349	13	315	932	1366	3054	1.15e-77	274	19.8268	GWHTDUDB008858	700	209	308	65	49.44	0	1	PPFARELHIEIVSSPHYSTNG--NYDGVLYRHFQIPRVVQEGDVLCVPTIGQVEILEGSPEKLPRWREMFFKVKKTVGEAPDGPASAYLADTTHTSLYMVGSTLSPVPWLPSEESTLWSSLSPPGLEALVSELCAVLKPRLQPGGALLTGTSSVLLRGPPGCGKTTVVAAACSHLGLHLLKVPC-SSLCAESSGAVETKLQAIFSRARRCRPAVLLLTAVDLLGRDRDGLGEDARVMAVLRHLLLNEDPLNSCPPLMVVATTSRAQDLPADVQTAFPHELEVPALSEGQRLSILRALTAHLPLGQE--VNLAQLARRCAGFVVGDLYALLTHSSRAACTRIKNSGLAGGLTEEDEGELCAAGFPLLAEDFGQALEQLQTAHSQAVGAPKIPSVSWHDVG…	PQFFHTVRLSLVRSPGLVCDDVEKFYPLINRKFSHPILIQKNDLIFISNSFDFS-FDFSAQKI------FFKILET---EPENLSCGF-AENNRTFLFLAGVCSSYVPL--AVNRFLRRSRASDGATVVFEEHLKILIDLLQAYSTSRRKIPAILLHGGDGCGKQFVMRSLALHFNMQIYEINVVKDFVADTAAAMEARLQTQVEKAVLFAPCIVVFRHLEFLVE----MKEEPRIWRALGNAITTFSDAALSAPIFVFGSCSAKPS--AQLEDLFPIHHEIGAVSAAGRTEMLNEFIDGLARRADCSVDVQTLIDRTSGFKLSDLKNLFEETLIAASNRIKTKCIEQS-------------------DFESALRLINKSQCARYGSSFDTSVTWEDIG…	980	3117	GWHTDUDB008858 Protein=GWHPDUDB008858 Gene=GWHGDUDB008858 Position=GWHDUDB00000004: 9849292-9850116, 9850588-9850840, 9851491-9852357, 9853068-9853279, 9853678-9853862, 9854317-9854392, 9854629-9854896, 9855318-9855542, 9855609-9855752, 9856314-9856375: + Frame=0 OriID=H.Henanensis.Chr4.1208.mRNA transl_table=1 OriGeneID=H.Henanensis.Chr4.1208 OriSeqID=Chr4
MPV17	nHd.2.3.1.t05248-RA	GWHTDUDB007481	94.611	167	9	0	946	1446	289	789	9.03e-113	405	57.5862	GWHTDUDB007481	878	158	164	0	98.2	1	1	ESQEFLTNITISGTLFGLGDTIQQNIEIHVKQEKNAFDWARTARMAATGMFVLGPLSHHWFRMLDRRWPQRDGMTIIKKVATDQLVSGPPFQFAFFWSMGTLEGDKFKDICHEYRSKFLHVFLADCAIWVPMQCLNFYFIRPQHRIVFVSCIFVVWNTILSYFKHKK	ERHLFLTNITISGTLFGLGDTIQQNIEIHIKREKDAFDWARTARMAATGMFVLGPLSHHWFRMLDRRWPQRDGMTIIKKVATDQLVSGPPFQFAFFWSMGTMEGDKFKDICHEYRSKFLHVFLADCAIWVPMQCLNFYFVRPQHRIVFVSCIFVVWNTILSYFKHKE	2133	870	GWHTDUDB007481 Protein=GWHPDUDB007481 Gene=GWHGDUDB007481 Position=GWHDUDB00000003: 18173985-18174174, 18175076-18175184, 18175607-18175722, 18175840-18175968, 18176421-18176456, 18176525-18176593, 18176946-18177036, 18177114-18177159, 18177537-18177620: + Frame=0 OriID=H.Henanensis.Chr3.2345.mRNA transl_table=1 OriGeneID=H.Henanensis.Chr3.2345 OriSeqID=Chr3

## Sheet: AllvsMtardigradum_tblastn
GENEID	Query accession dot version	Subject accession dot version (database hit)	Percentage of identical matches	Alignment length	Number of mismatches	Number of gap openings	Start of alignment in query	End of alignment in query	Start of alignment in subject (database hit)	End of alignment in subject (database hit)	Expectation value (E-value)	Bit score	Query coverage%	All subject Seq-id(s), separated by a ';'	Raw score	Number of identical matches	Number of positive-scoring matches	Total number of gaps	Percentage of positive-scoring matches	Query frame	Subject frame	Aligned part of query sequence	Aligned part of subject sequence	Query sequence length	Subject sequence length	All subject title(s), separated by a '<>'
PEX3	PEX3_RvY_10376.1	gi|299786903|gb|EZ762067.1|	30.818	318	204	9	20	328	2020	1088	1.22e-45	145	14.9131	gi|299786903|gb|EZ762067.1|	365	98	174	16	54.72	0	-2	GAVGGGVYAYNNSETVKTVVDKSWAWLCHRVVDPVLGLPPTSLSQDEEDFVAASW-SGEPEGKRGQENADSPASGIASNKNIVDTVIQLLEEQGLPLFDELLDIESLRQQIGRNPEN--KIELWEEMKIVAWSRCIASVYTICHLVTHIKVLTGVSARFLHEQPAASQEHFRNKLLLISKHIQSAEYAV--GEGLQQLVKVVKVVVAKPISPRTLQEPLSLQDLKKIVYEVRKLMEAGSAMNGFVHA-RNYHLEFLIPEKHAEPMLESVADQQSFQLNELVLE---ALESVDCNLVLNCCLEKCFFRLFGELESVIKD	GVIAGGAYLYENCEPFKDAIDTGVAWL--KVKSQWLRSAATAATDDSDHRSNGIFKSASDETRESVQNREVPL--VPSNDRILMTLLQLLQRTH-STIEECSNVNAVRLQLQTCADSDLKLVLWKQLQLGAWSQCISSIYCSCHLVLFIKVYSAIGSRFLTIGSYESDEQLQCRIKTISKYMSTADFAAVEGKGIQTFIEAVKNAVGKVMENRSLQELLSVKDIKAIFGQIRRLIEESNNQRG--HSLRNNYLKSMLPKNDVRTEQSECSVEENAILRASAIETEDALQSVDCDMILNCCLEMAFSLCIREMADLYRN	393	2072	gi|299786903|gb|EZ762067.1| TSA: Milnesium tardigradum contig22646.FC1 mRNA sequence

## Sheet: AllvsMphillip_tblastn
GENEID	Query accession dot version	Subject accession dot version (database hit)	Percentage of identical matches	Alignment length	Number of mismatches	Number of gap openings	Start of alignment in query	End of alignment in query	Start of alignment in subject (database hit)	End of alignment in subject (database hit)	Expectation value (E-value)	Bit score	Query coverage%	All subject Seq-id(s), separated by a ';'	Raw score	Number of identical matches	Number of positive-scoring matches	Total number of gaps	Percentage of positive-scoring matches	Query frame	Subject frame	Aligned part of query sequence	Aligned part of subject sequence	Query sequence length	Subject sequence length	All subject title(s), separated by a '<>'
PEX1	Pex1-PA_FBpp0075519	TRINITY_DN19174_c0_g1_i1	58.537	82	33	1	764	844	248	3	1.27e-26	104	32.6613	TRINITY_DN19174_c0_g1_i1	259	48	64	1	78.05	0	-1	GTGKTYLVSQLATSWNLRIISVKGPELLAKYIGQSEENVRNLFNRARSARP-CVLFFDEFDSLAPKRGHDSTGVTDRVVNQL	GTGKTHLLHVLAKEMHIPVVYVRGPELLSRFVGASESRVREVFTKARSARGNCLLLFDELDALAPRRGKDVTGVTDRVVNQL	1006	248	TRINITY_DN19174_c0_g1_i1 len=248 path=[1:0-247] [-1, 1, -2]
PEX12	PEX12_RvY_15388.1	TRINITY_DN20891_c0_g1_i1	25	184	129	4	2	178	632	87	9.4e-15	72.8	23.8223	TRINITY_DN20891_c0_g1_i1	177	46	90	9	48.91	0	-1	DLEAITTKASHLTTILATENLEKLLHSALEHLFEVVSLYSFP---LSIKLSQFSDEFFLLIDLVLHGYNLCHHSAGWTERNYGLVRRYDEKVSRRTFLLRSLVQLTALPYVLRKLKDIL----SQLSREKWNQKIMLRLQTCLRYFTSLLTLRSIVRFLASRSAHCSPQQEVIGVHLQRRTQTD	DADDIDPTLSGFVDVFADRKLKEMFYDAMQHA-HFFFRKRFPKSKIEKLLRKYYDEIILFLDVCLNGYHVWFFRCSWTENFLGLVRKCPD-VPTFQLTMRSLIDLAICPYIFRKLEALYLSLRYEVNSERLGNGLFVVVYPYLRYVLSLINIHATLRYMFKQNPNSSALLNILNIRIHRRTRKD	301	743	TRINITY_DN20891_c0_g1_i1 len=743 path=[1:0-742] [-1, 1, -2]
PEX19	PEX19_RvY_10530.1	TRINITY_DN4106_c0_g1_i1	33.645	321	196	7	3	310	11	961	1.7e-38	143	18.139	TRINITY_DN4106_c0_g1_i1	360	108	172	17	53.58	0	2	SSRLSNGQPV-PDADLESLLQQALEEFDHPVLLPSEKIHRATGKDSSRQPNVPVQAHITSGSSEKPGHSIP--------NNENLASTTKEIDDALTEIAQDDPALAAQLKKLTESAAAVANEDQDIAMQNFSQFASMFRDTLNQLSAQDGDGQGDDMEGDL--LSIMSSLSRLGMDSSSLDGSADSELASLRTFTRRFLSKDLMYEPVKECELELKQWLEEKRATLVPEVAKRHEAQLCCLRSLVREYEVNWDGMNSENEDVHLPKLLELAKQLQDTGEFPEGIRSYANLEDVYGGLVGGK-KSTEK-DHDLENAPPNCAT	SCMMTTQQPFNGDDGLENLLEQALADFGKPDLLPSERARTEQTSKLNTKDSTDTKREATTSSSEEPKHPLPGKSHSAFVSDEFLKETAQEIDDVLSSIAQEDPALAKQLRTLTEYANEVSNSDEESAFQSFSRFASMFKQTLEDVSAQAGIEREELVDENLNDIMLNLDKLAKDASGFSDSNFGSASSGPLNDVVKALISKDVMLPSLRKCSSEFGPWLKDKKDELVASDLKKYELQLEKVNALIDQYENETE--NDANSEEYSQRLLKMIAELHELGDFPEELLAKVNTDAVAAEFPAGKAKRTEQSDGDLD--VPDCKT	311	1698	TRINITY_DN4106_c0_g1_i1 len=1698 path=[1:0-1697] [-1, 1, -2]
MPV17	MPV17_RvY_11798.1	TRINITY_DN7331_c0_g1_i3	63.687	179	65	0	22	558	130	666	1.03e-79	294	50.6604	TRINITY_DN7331_c0_g1_i3	636	114	142	0	79.33	1	1	NGIQSLFERHLFLTNISIAGTLFGVGDAIQQNIEIRVKKEKSSYDWPRTARMATTGMFVMGPLSHHWFRALDRRWPKTDGHTIAKKVATDQLVSGPPFQFAFFWSMGTLEGKSWKEVCEEYRSKFLTVFLADCALWVPMQCINFRFVSPKFRILFISCTFVVWNTFLSYFKHQEYPSRA	NAAKRVFERHLFLANITVSGTFFGLGDAIQQSIEMHVQKKKSHFDWARMGRMAATGMFVMGPLSHHWFRFLDRMWPLRNGITVAKKVAMDQLGSGPFFQFAFFCSMGALERQKSQDIIQEFKKKFLAVFAADCAVWVPMQTINFLYVPAQQRVLFISCIFVLWNTILSYLKHSDYPTQA	576	1060	TRINITY_DN7331_c0_g1_i3 len=1060 path=[1094:0-468 1540:469-761 2375:762-785 1857:786-921 1993:922-940 2012:941-1022 2094:1023-1023 2094:1024-1024 2094:1025-1025 2094:1026-1026 2094:1027-1027 2094:1028-1028 2094:1029-1029 2094:1030-1030 2094:1031-1031 2094:1032-1032 2094:1033-1033 2094:1034-1034 2095:1035-1059] [-1, 1094, 1540, 2375, 1857, 1993, 2012, 2094, 2094, 2094, 2094, 2094, 2094, 2094, 2094…

[truncated: 10 more sheets: AllvsPfairbanksi_tblastn, AllvsnHd.2.3.1_tblastn, AllvsnHd.3.1_tblastn, AllvsPspatialis_tblastn, AllvsPmetropTYO_tblastn, AllvsPcfrichtes_tblastn, AllvsRcoronifer_tblastn, AllvsRichi2019_tblastn, AllvsRvMobjerg_tblastn, AllvsRv2016_tblastn]
