# Supplementary material for: At the Edge of Survival: Exploring the Frontiers of Tardigrade Extreme Stress Tolerance
Source: Mol Ecol. 2026 Jul 22;35(14):e70471. doi: 10.1111/mec.70471 (PMC13389832; doi:10.1111/mec.70471)
Supplement: Supplementary file 6 — Data S3: Workbook S3: Curated gene‐marker catalogue used to define and investigate functional modules associated with tardigrade stress tolerance. The entries should be interpreted as query/reference marker sequences or gene identifiers, not necessarily as experimentally validated orthologues in every downstream species or transcriptome. [file MEC-35-e70471-s003.xlsx]

## Sheet: Markers_summary
Primary_category	Figure3_marker	Secondary_categories	N_submarkers	Example_queries	Original_gene_ids
Radiotolerance	Dsup		3	RvY_17224.t1_Damage_Suppressor_Dsup|S261_[ZN09419_ZM11418.1]; Dsup_Aantarticus_rb_14333_Dsup; Hd2017_Dsuplike_[locus_tag=BV898_01301	Damage_Suppressor_Dsup|S261_[ZN09419_ZM11418.1]; Dsup; Dsuplike
Radiotolerance	TDR1		1	HeTDR1cDNA	TDR1
Radiotolerance	TRID1		1	Hhenanensis_TRID1_GWHTDUDB009117	TRID1
IDPs	CAHS		20	AB650499|AB650499.1_Ramazzottius_varieornatus_CAHS1; RvY_00944.1_CAHS1; RvY_12093.0_CAHS10; RvY_12773.1_CAHS11; RvY_13011.1_CAHS12	CAHS1; CAHS10; CAHS11; CAHS12; CAHS13; CAHS14; CAHS15; CAHS16; CAHS2; CAHS3; CAHS4; CAHS5; CAHS6; CAHS7; CAHS8; CAHS9
IDPs	EtAHSA		7	EtAHSA_g110942.t1jcf7180001740362_EtAHSA; EtAHSA_g158834.t1_jcf7180001533234_EtAHSA; EtAHSA_g97955.t1_jcf7180001733240_EtAHSA; EtAHS_lcl|OP796278.1_cds_WPK49521.1_1; EtAHS_lcl|OP796279.1_cds_WPK49522.1_1	EtAHSA
IDPs	EtAHSB		6	EtAHSB_g184550.t1_jcf7180001549033_EtAHSB; EtAHSB_g8031.t1_jcf7180001551474_EtAHSB; EtAHSB_g94762.t1_jcf7180001731775_EtAHSB; EtAHS_lcl|OP803059.1_cds_WPK49543.1_1; EtAHS_lcl|OP803060.1_cds_WPK49544.1_1	EtAHSB
IDPs	LEA		19	CL1410.Contig2_Richtersius_LEA; RvY_01467.1_LEA; Unigene2023_Richtersius_LEA; Unigene3359_Richtersius_LEA; Unigene3448_Echiniscoides_LEA	LEA; LEA-1; LEA1; LEA2; LEA3; LEA_; PvLEA1
IDPs	LEAM		2	lcl|LC002821.1_cds_BAQ94586.1_1; RvY_15023.; RvY_15023.1_LEA	RvLEAM; RvLEAM_hitCLC
IDPs	MAHS		2	RvY_05157.1_MAHS; RvY_05157.2_MAHS	MAHS_CLChit
IDPs	SAHS		15	AB650497|AB650497.1_Ramazzottius_varieornatus_SAHS1; RvY_02423.1_SAHS1; RvY_02437.2_SAHS10; RvY_02438.1_SAHS11; RvY_02618.1_SAHS12	SAHS1; SAHS10; SAHS11; SAHS12; SAHS2; SAHS3; SAHS4; SAHS5; SAHS6; SAHS7; SAHS8; SAHS9; SAHS_AQP
Trehalose metabolism	ATHL1		2	RvY_15992.1; RvY_15994.1	ATHL1
Trehalose metabolism	TPS-TPP	Putative HGTs	1	RvY_13060.1	TPS-TPP
Trehalose metabolism	TREH		6	RvY_13060.1; RvY_19452.1; RvY_10250.1; RvY_11103.1; RvY_13059.1	TPS-TPP_alpha,alpha-trehalose-phosphate_synthase; Treh; Treh_Trehalase; Treh_alpha,alpha-trehalase
CSD factors	Coldshock		1	CL4937.Contig1_Echiniscoides_cold-shock_DNA-binding	coldshock
CSD factors	Y-box		4	RvY_14228.1_YBX1; RvY_14228.2_YBX1; CL107.Contig1_Richtersius_Y-box; CL2516.Contig1_Echiniscoides_Ybox_CBN-CEY-1	YBX1; Ybox_YBX
HSPs	HSPs		57	RvY_05877.1_DNAJA1; RvY_07678.1_DNAJA2; RvY_12958.1_DNAJA3; RvY_17511.1; RvY_05229.1_DNAJB11,	DNAJA1; DNAJA2; DNAJA3; DNAJA5; DNAJB11; DNAJB12; DNAJB4; DNAJB6; DNAJC11; DNAJC12; DNAJC16; DNAJC17; DNAJC19; DNAJC2; DNAJC3; DNAJC4; DNAJC5; DNAJC8; DNAJC9; DnaJ; HSP20; HSP70; HSP90-beta; HSP90B; HSPA1; HSPA5; dnaK_HSP70; groEL_HSP60; groES_HSP10
Antioxidants / redox	AMNP		7	jcf7180001531277; RV_AMNPfamily_g13922.t1_TableS11_OG0000231; RV_AMNPfamily_g2856.t1_TableS11_OG0000231; Rv_AMNPfamily_g13921.t1_TableS11_OG0000231; Rv_AMNPfamily_g13923.t1_TableS11_OG0000231	AMNP/OG0000231
Antioxidants / redox	AMNP-like		1	BV898_10264_lcl|MTYJ01000087.1	Hd3.1_BV898_10264_AMNPlike_lcl|MTYJ01000087.1
Antioxidants / redox	Catalase	Putative HGTs	4	RvY_15726.1; RvY_16840.1; RvY_06411.1; RvY_03920.1	Catalase_HPII; katE_Catalase; katE_Catalase_HPII
Antioxidants / redox	DODA1	Putative HGTs	1	Hhnaniensis_GWHTDUDB009031_DODA1_	DODA1
Antioxidants / redox	GPX		1	RvY_07802.2	Glutathione_peroxidase_GPX
Antioxidants / redox	GSR		1	RvY_02045.1	GSR_glutathione
Antioxidants / redox	GSS		2	RvY_00821.1; RvY_06639.1	GSH_synthase_GSS
Antioxidants / redox	GST		20	RvY_00931.1; RvY_04327.1; RvY_04766.1; RvY_06291.1; RvY_07194.1	GST_Glutathione_S-transferase
Antioxidants / redox	Glutaredoxin		3	RvY_03892.1; RvY_03275.1; RvY_09320.1	GRX_Glutaredoxin_GLRX; Glutaredoxin_GRX_GLRX; grxC_Glutaredoxin_GLRX
Antioxidants / redox	PRDX		9	RvY_05375.3; RvY_05376.1; RvY_11097.1; RvY_07519.1; RvY_14834.1	PRDX-Peroxiredoxin-1; PRDX-Peroxiredoxin-2; PRDX5_peroxiredoxin-5; PRDX6_peroxiredoxin-6; PRDX_Peroxiredoxin-4; PRDX_thioredoxin_TXN-dependent
Antioxidants / redox	SOD		18	RvY_00648.1; RvY_00649.1; RvY_00650.1; RvY_00651.1; RvY_01767.1	SOD_CuZn
Antioxidants / redox	TLDc		1	RvY_03527.1	TLDc
Antioxidants / redox	TMX		3	RvY_05194.1; RvY_07733.1; RvY_09758.1	TMX2_thioredoxin_TXN; thioredoxin_TMX
Antioxidants / redox	TXN		4	RvY_10794.1; RvY_05921.1; RvY_10798.1; RvY_03960.1	thioredoxin_TXN-1_trxA; trxA_thioredoxin_TXN; trxA_thioredoxin_TXN-1; trxA_thioredoxin_TXN-1_
Antioxidants / redox	TXNL		2	RvY_10338.1; RvY_06178.1	TXNL4A_thioredoxin_TXN-like; thioredoxin_TXNL
Antioxidants / redox	TXNRD		1	RvY_16909.2	thioredoxin_reductase_1_TXNRD
Antioxidants / redox	g241_OG0000230		1	RvY_00334.1_g241_OG0000230	g241_OG0000230
DNA repair	MRE11		6	RvY_14113.1_MRE11A; RvY_14113.2_MRE11A; RvY_14108.1_MRE11B; RvY_11928.1_MRE11C; RvY_11928.2-MRE11C	MRE11A; MRE11B; MRE11C; MRE11D
DNA repair	RAD		7	RvY_00385.1_RAD23; RvY_02775.1_RAD23; RvY_17812.1_RAD51L3; RvY_14596.1; RvY_02973.1_Rad50	RAD23; RAD51; Rad21; Rad50; Rad51a; Rad51b
DNA repair	XRCC		3	RvY_01573.1_Ku70_XRCC6; RvY_14011.1_Ku80_XRCC5; RvY_09674.1_XRCC2	Ku70_XRCC6; Ku80_XRCC5; XRCC2
DNA repair	p53		3	RvY_09406.1; nHd.2.3.1.t02164-RA; Unigene10382_Richtersius.putp53.867	Tp53; put_p53
Aquaporins	AQP		16	RvY_00301.1_aquaporin_NIP; RvY_00973.1_AQP10; RvY_00975.1_(1)AQP10(2)MIP; RvY_00975.2_(1)AQP10(2)MIP; RvY_08058.1_AQP11	AQP; AQP10; AQP10_MIP; AQP11; AQP4; AQPN_AQP; GlpF_MIP; MIP_AQP
Cytoskeleton / ECM	Actin		4	RvY_05587.1; RvY_14968.1; RvY_00179.1; RvY_17198.1	ACTB_G1_Actin; Actin; Actin_put
Cytoskeleton / ECM	Collagen		4	RvY_01755.1; RvY_03818.1; RvY_05742.1; RvY_15057.1	Collagen
Cytoskeleton / ECM	Cytotardin		1	H.dujardini_cytotardin_KU295462.1_cds_AME17872.1_1	cytotardin
Cytoskeleton / ECM	Lamin		5	RvY_00008.1; RvY_10703.1; RvY_07809.1; Hdujardini_KU295460; Hdujardini_KU295461	Filamin; LMNA_lamin_A/C; LMNB_laminB; lamin1; lamin2
Cytoskeleton / ECM	Myosin		23	RvY_13550.1; RvY_17692.1; RvY_18124.1; RvY_10835.1; RvY_15366.1	MYH_Myosin_heavy_chain; MYL12_Myosin_regulatory_light_chain; MYL6_myosin_light_chain_6; MYLAN_myosin_light_chain; MYLK_Myosin_lightchain; MYO1_Myosin_; MYO3; MYO5_Myosin_head; MYO6_Myosin; MYO7_Myosin-VIIa; MYO9_Myosin_head; MYSc_Myosin-Ic-A; Myosin_putative; Paramyosin; Tropomyosin
Cytoskeleton / ECM	Troponin		2	RvY_17573.1_Troponin_C; RvY_02526.1_Troponin_T	Troponin_C; Troponin_T
Cytoskeleton / ECM	Tubulin		8	RvY_08852.1; RvY_09966.1; RvY_09976.1; RvY_10073.1; RvY_13916.1	Tubulin
Peroxisome module	MPV17		11	Unigene1061_Echiniscoides; Unigene11201_Echiniscoides; Unigene7454_Echiniscoides; Unigene8108_Echiniscoides; nHd.2.3.1.t03380-RA	MPV17
Peroxisome module	PEX1		5	PEX1_C11H1.4a; PEX1_C11H1.4b; pex1_Y53F4B.9; Pex1-PA_FBpp0075519; PEX1_Hsapiens_	PEX1
Peroxisome module	PEX10		6	PEX10_C34E10.4a; PEX10_C34E10.4b; PEX10_FBpp0072626; PEX10_FBpp0305589; PEX10_Human_PEX10_HGNC:8851	PEX10
Peroxisome module	PEX11		5	PEX11_C47B2.8; PEX11_FBpp0083768; PEX11_FBpp0086405; PEX11_FBpp0300234; PEX11_HGNC:	PEX11
Peroxisome module	PEX12		4	PEX12_F08B12.2; PEX12_FBpp0077675; PEX12_FBpp0305188; PEX12_RvY_15388.1	PEX12
Peroxisome module	PEX13		3	PEX13_F32A5.6; PEX13_FBpp0086874; PEX13_HGNC:	PEX13
Peroxisome module	PEX14		3	PEX14_R07H5.1; PEX14_FBpp0077909; PEX14_HGNC:	PEX14
Peroxisome module	PEX16		2	PEX16_FBpp0077936; PEX16_HGNC:8857	PEX16
Peroxisome module	PEX19		5	PEX19_F54F2.8; PEX19_FBpp0079908; PEX19_FBpp0309544; PEX19_HGNC:; PEX19_RvY_10530.1	PEX19
Peroxisome module	PEX2		3	PEX2_prx-2_ZK809.7; Pex2-PA_FBpp0076329; PEX2_HGNC:	PEX2
Peroxisome module	PEX26		1	PEX26_HGNC:22965_PEX26_human	PEX26
Peroxisome module	PEX3		10	PEX3_C15H9.8a; PEX3_C15H9.8b; PEX3_FBpp0075393; PEX3_FBpp0304214; PEX3_nHd.2.3.1.t04523-RA	PEX3
Peroxisome module	PEX5		8	PEX5_C34C6.6a; PEX5_C34C6.6b; PEX5_FBpp0070351; PEX5_FBpp0070352; PEX5_Human_PEX5L_HGNC:30024	PEX5
Peroxisome module	PEX6		4	pex6_F39G3.7; pex6_FBpp0308554; pex6_FBpp0308555; pex6_HUMAN_HGNC:8859	PEX6
Peroxisome module	PEX7		3	Pex7_FBpp0076295; Pex7_FBpp0271836; PEX7_Human_PEX7_HGNC:	PEX7
Peroxisome module	PMP34		3	PMP34_FBpp0073143; PMP34_FBpp0297229; PMP34_HGNC:10987_SLC25A17_PMP34	PMP34
Peroxisome module	PXMP2		3	PXMP2_FBpp0072645; PXMP2_FBpp0303877; PXMP2_FBpp0312396	PXMP2
Peroxisome module	PXMP4		1	PXMP4_F18F11.1	PXMP4
Peroxisome module	TYSND1		2	TYSND1_FBpp0072282; TYSND1_HGNC:28531_TYSND1_HUMAN	TYSND1
		SUM	390

## Sheet: Submarkers query_fig3
Primary_category	Secondary_categories	Marker_label	Original_GENE_ID	Query_accession	Reference
Radiotolerance		Dsup	Damage_Suppressor_Dsup|S261_[ZN09419_ZM11418.1]	RvY_17224.t1_Damage_Suppressor_Dsup|S261_[ZN09419_ZM11418.1]	Hashimoto et. al. 2016
Radiotolerance		Dsup	Dsup	Dsup_Aantarticus_rb_14333_Dsup	Anoud et. al. 2024
Radiotolerance		Dsup	Dsuplike	Hd2017_Dsuplike_[locus_tag=BV898_01301	Hashimoto et. Al. 2016.; Yoshida et. Al.2017
Radiotolerance		TDR1	TDR1	HeTDR1cDNA	Anoud et. al. 2024
Radiotolerance		TRID1	TRID1	Hhenanensis_TRID1_GWHTDUDB009117	Li et. al. 2024
IDPs		CAHS	CAHS1	AB650499|AB650499.1_Ramazzottius_varieornatus_CAHS1	Yamaguchi et. al. 2012
IDPs		CAHS	CAHS1	RvY_00944.1_CAHS1	Hashimoto et. al. 2016
IDPs		CAHS	CAHS10	RvY_12093.0_CAHS10	Hashimoto et. al. 2016
IDPs		CAHS	CAHS11	RvY_12773.1_CAHS11	Hashimoto et. al. 2016
IDPs		CAHS	CAHS12	RvY_13011.1_CAHS12	Hashimoto et. al. 2016
IDPs		CAHS	CAHS13	RvY_14505.1_CAHS13	Hashimoto et. al. 2016
IDPs		CAHS	CAHS13	RvY_14505.2_CAHS13	Hashimoto et. al. 2016
IDPs		CAHS	CAHS14	RvY_16824.1_CAHS14	Hashimoto et. al. 2016
IDPs		CAHS	CAHS15	RvY_16825.1-CAHS15	Hashimoto et. al. 2016
IDPs		CAHS	CAHS16	RvY_18645.1_CAHS16	Hashimoto et. al. 2016
IDPs		CAHS	CAHS2	AB650500|AB650500.1_Ramazzottius_varieornatus_CAHS2	Yamaguchi et. al. 2012
IDPs		CAHS	CAHS2	RvY_00946.1-CAHS2	Hashimoto et. al. 2016
IDPs		CAHS	CAHS3	AB650501|AB650501.1_Ramazzottius_varieornatus_CAHS3	Yamaguchi et. al. 2012
IDPs		CAHS	CAHS3	RvY_16236.1_CAHS3	Hashimoto et. al. 2016
IDPs		CAHS	CAHS4	RvY_00868.1_CAHS4	Hashimoto et. al. 2016
IDPs		CAHS	CAHS5	RvY_00945.1_CAHS5	Hashimoto et. al. 2016
IDPs		CAHS	CAHS6	RvY_01096.1_CAHS6	Hashimoto et. al. 2016
IDPs		CAHS	CAHS7	RvY_03280.1_CAHS7	Hashimoto et. al. 2016
IDPs		CAHS	CAHS8	RvY_03957.1_CAHS8	Hashimoto et. al. 2016
IDPs		CAHS	CAHS9	RvY_07296.1_CAHS9	Hashimoto et. al. 2016
IDPs		EtAHSA	EtAHSA	EtAHSA_g110942.t1jcf7180001740362_EtAHSA	Murai et al 2021
IDPs		EtAHSA	EtAHSA	EtAHSA_g158834.t1_jcf7180001533234_EtAHSA	Murai et al 2021
IDPs		EtAHSA	EtAHSA	EtAHSA_g97955.t1_jcf7180001733240_EtAHSA	Murai et al 2021
IDPs		EtAHSB	EtAHSB	EtAHSB_g184550.t1_jcf7180001549033_EtAHSB	Murai et al 2021
IDPs		EtAHSB	EtAHSB	EtAHSB_g8031.t1_jcf7180001551474_EtAHSB	Murai et al 2021
IDPs		EtAHSB	EtAHSB	EtAHSB_g94762.t1_jcf7180001731775_EtAHSB	Murai et al 2021
IDPs		EtAHSA	EtAHSA	EtAHS_lcl|OP796278.1_cds_WPK49521.1_1	Fleming et. al. 2024
IDPs		EtAHSA	EtAHSA	EtAHS_lcl|OP796279.1_cds_WPK49522.1_1	Fleming et. al. 2024
IDPs		EtAHSA	EtAHSA	EtAHS_lcl|OP796280.1_cds_WPK49523.1_1	Fleming et. al. 2024
IDPs		EtAHSA	EtAHSA	EtAHS_lcl|OP796281.1_cds_WPK49524.1_1	Fleming et. al. 2024
IDPs		EtAHSB	EtAHSB	EtAHS_lcl|OP803059.1_cds_WPK49543.1_1	Fleming et. al. 2024
IDPs		EtAHSB	EtAHSB	EtAHS_lcl|OP803060.1_cds_WPK49544.1_1	Fleming et. al. 2024
IDPs		EtAHSB	EtAHSB	EtAHS_lcl|OP803061.1_cds_WPK49545.1_1	Fleming et. al. 2024
IDPs		LEA	LEA	CL1410.Contig2_Richtersius_LEA	Kamilari et. al 2019
IDPs		LEA	LEA	RvY_01467.1_LEA	Hashimoto et. al. 2016
IDPs		LEA	LEA	Unigene2023_Richtersius_LEA	Kamilari et. al 2019
IDPs		LEA	LEA	Unigene3359_Richtersius_LEA	Kamilari et. al 2019
IDPs		LEA	LEA	Unigene3448_Echiniscoides_LEA	Kamilari et. al 2019
IDPs		LEA	LEA	Unigene7772_Richtersius_LEA	Kamilari et. al 2019
IDPs		LEA	LEA-1	Unigene2009_Richtersius_LEA-1	Kamilari et. al 2019
IDPs		LEA	LEA-1	Unigene9340_Richtersius_LEA-1	Kamilari et. al 2019
IDPs		LEA	LEA1	RvY_18280.1_LEA1	Hashimoto et. al. 2016
IDPs		LEA	LEA2	RvY_18279.1_LEA2	Hashimoto et. al. 2016
IDPs		LEA	LEA3	RvY_12448.1_LEA3	Hashimoto et. al. 2016
IDPs		LEA	LEA_	RvY_08658.1_LEA	Hashimoto et. al. 2016
IDPs		LEA	LEA_	RvY_18026.1_LEA	Hashimoto et. al. 2016
IDPs		LEA	LEA_	RvY_18030.1_LEA	Hashimoto et. al. 2016
IDPs		LEA	LEA	RvY_02596.1_LEA	Hashimoto et. al. 2016
IDPs		LEA	LEA	RvY_15023.1	Hashimoto et. al. 2016
IDPs		LEA	LEA	RvY_17897.1_LEA	Hashimoto et. al. 2016
IDPs		LEAM	RvLEAM	lcl|LC002821.1_cds_BAQ94586.1_1; RvY_15023.	Tanaka et. Al. 2015, Yoshida et. al. 2017
IDPs		LEAM	RvLEAM_hitCLC	RvY_15023.1_LEA	Hashimoto et. al. 2016
IDPs		MAHS	MAHS_CLChit	RvY_05157.1_MAHS	Hashimoto et. al. 2016
IDPs		MAHS	MAHS_CLChit	RvY_05157.2_MAHS	Hashimoto et. al. 2016
IDPs		SAHS	SAHS1	AB650497|AB650497.1_Ramazzottius_varieornatus_SAHS1	Yamaguchi et. al. 2012
IDPs		SAHS	SAHS1	RvY_02423.1_SAHS1	Hashimoto et. al. 2016
IDPs		SAHS	SAHS10	RvY_02437.2_SAHS10	Hashimoto et. al. 2016
IDPs		SAHS	SAHS11	RvY_02438.1_SAHS11	Hashimoto et. al. 2016
IDPs		SAHS	SAHS12	RvY_02618.1_SAHS12	Hashimoto et. al. 2016
IDPs		SAHS	SAHS2	AB650498|AB650498.1_Ramazzottius_varieornatus_SAHS2	Yamaguchi et. al. 2012
IDPs		SAHS	SAHS2	RvY_02431.1_SAHS2	Hashimoto et. al. 2016
IDPs		SAHS	SAHS3	RvY_01561.1_SAHS3	Hashimoto et. al. 2016
IDPs		SAHS	SAHS4	RvY_02365.1_SAHS4	Hashimoto et. al. 2016
IDPs		SAHS	SAHS5	RvY_02420.1_SAHS5	Hashimoto et. al. 2016
IDPs		SAHS	SAHS6	RvY_02421.1_SAHS6	Hashimoto et. al. 2016
IDPs		SAHS	SAHS7	RvY_02424.1_SAHS7	Hashimoto et. al. 2016
IDPs		SAHS	SAHS8	RvY_02430.1_SAHS8	Hashimoto et. al. 2016
IDPs		SAHS	SAHS9	RvY_02432.2_SAHS9	Hashimoto et. al. 2016
IDPs		SAHS	SAHS_AQP	RvY_03768.1_SAHS	Hashimoto et. al. 2016
IDPs		LEA	PvLEA1	CL43.Contig3_Echiniscoides_PvLEA1	Kamilari et. al. 2019
IDPs		LEA	PvLEA1	Unigene11897_Echiniscoides-PvLEA1	Kamilari et. al. 2019
Trehalose metabolism		ATHL1	ATHL1	RvY_15992.1	Hashimoto et. al. 2016
Trehalose metabolism		ATHL1	ATHL1	RvY_15994.1	Hashimoto et. al. 2016
Trehalose metabolism	Putative HGTs	TPS-TPP	TPS-TPP	RvY_13060.1	Hashimoto et. al. 2016
Trehalose metabolism		TREH	TPS-TPP_alpha,alpha-trehalose-phosphate_synthase	RvY_13060.1	Hashimoto et. al. 2016
Trehalose metabolism		TREH	Treh	RvY_19452.1	Hashimoto et. al. 2016
Trehalose metabolism		TREH	Treh_Trehalase	RvY_10250.1	Hashimoto et. al. 2016
Trehalose metabolism		TREH	Treh_Trehalase	RvY_11103.1	Hashimoto et. al. 2016
Trehalose metabolism		TREH	Treh_Trehalase	RvY_13059.1	Hashimoto et. al. 2016
Trehalose metabolism		TREH	Treh_alpha,alpha-trehalase	RvY_14981.2	Hashimoto et. al. 2016
CSD factors		Cold-shock (CSD)	coldshock	CL4937.Contig1_Echiniscoides_cold-shock_DNA-binding	Kamilari et.al. 2019
CSD factors		Y-box (CSD)	YBX1	RvY_14228.1_YBX1	Hashimoto et. al. 2016
CSD factors		Y-box (CSD)	YBX1	RvY_14228.2_YBX1	Hashimoto et. al. 2016
CSD factors		Y-box (CSD)	Ybox_YBX	CL107.Contig1_Richtersius_Y-box	Kamilari et.al. 2019
CSD factors		Y-box (CSD)	Ybox_YBX	CL2516.Contig1_Echiniscoides_Ybox_CBN-CEY-1	Kamilari et.al. 2019
HSPs		HSPs	DNAJA1	RvY_05877.1_DNAJA1	Hashimoto et. al. 2016
HSPs		HSPs	DNAJA2	RvY_07678.1_DNAJA2	Hashimoto et. al. 2016
HSPs		HSPs	DNAJA3	RvY_12958.1_DNAJA3	Hashimoto et. al. 2016
HSPs		HSPs	DNAJA5	RvY_17511.1	Hashimoto et. al. 2016
HSPs		HSPs	DNAJB11	RvY_05229.1_DNAJB11	Hashimoto et. al. 2016
HSPs		HSPs	DNAJB12	RvY_06477.2_DNAJB12	Hashimoto et. al. 2016
HSPs		HSPs	DNAJB4	RvY_09597.1_DNAJB4	Hashimoto et. al. 2016
HSPs		HSPs	DNAJB6	RvY_17039.1_DNAJB6	Hashimoto et. al. 2016
HSPs		HSPs	DNAJC11	RvY_17037.1	Hashimoto et. al. 2016
HSPs		HSPs	DNAJC12	RvY_03455.1	Hashimoto et. al. 2016
HSPs		HSPs	DNAJC12	RvY_03455.2	Hashimoto et. al. 2016
HSPs		HSPs	DNAJC16	RvY_08009.1_DNAJC16	Hashimoto et. al. 2016
HSPs		HSPs	DNAJC17	RvY_17042.1_DNAJC17	Hashimoto et. al. 2016
HSPs		HSPs	DNAJC19	RvY_15382.1	Hashimoto et. al. 2016
HSPs		HSPs	DNAJC2	RvY_02226.1	Hashimoto et. al. 2016
HSPs		HSPs	DNAJC3	RvY_06637.1_DNAJC3	Hashimoto et. al. 2016
HSPs		HSPs	DNAJC4	RvY_09137.1	Hashimoto et. al. 2016
HSPs		HSPs	DNAJC5	RvY_02530.1_DNAJC5	Hashimoto et. al. 2016
HSPs		HSPs	DNAJC5	RvY_02537.1_DNAJC5	Hashimoto et. al. 2016
HSPs		HSPs	DNAJC5	RvY_02537.2_DNAJC5	Hashimoto et. al. 2016
HSPs		HSPs	DNAJC8	RvY_10421.1	Hashimoto et. al. 2016
HSPs		HSPs	DNAJC9	RvY_01572.1_DNAJC9	Hashimoto et. al. 2016
HSPs		HSPs	DnaJ	RvY_00671.1_DnaJ	Hashimoto et. al. 2016
HSPs		HSPs	DnaJ	RvY_00800.1	Hashimoto et. al. 2016
HSPs		HSPs	DnaJ	RvY_00929.1	Hashimoto et. al. 2016
HSPs		HSPs	DnaJ	RvY_03287.1_DnaJ	Hashimoto et. al. 2016
HSPs		HSPs	DnaJ	RvY_03287.2_DnaJ	Hashimoto et. al. 2016
HSPs		HSPs	DnaJ	RvY_04606.1	Hashimoto et. al. 2016
HSPs		HSPs	DnaJ	RvY_09338.1	Hashimoto et. al. 2016
HSPs		HSPs	DnaJ	RvY_15962.1	Hashimoto et. al. 2016
HSPs		HSPs	DnaJ	RvY_17200.1	Hashimoto et. al. 2016
HSPs		HSPs	DnaJ	RvY_18256.2	Hashimoto et. al. 2016
HSPs		HSPs	DnaJ	RvY_18284.1	Hashimoto et. al. 2016
HSPs		HSPs	HSP20	RvY_01018.1	Hashimoto et. al. 2016
HSPs		HSPs	HSP20	RvY_01054.1	Hashimoto et. al. 2016
HSPs		HSPs	HSP20	RvY_03967.1	Hashimoto et. al. 2016
HSPs		HSPs	HSP20	RvY_08665.1	Hashimoto et. al. 2016
HSPs		HSPs	HSP20	RvY_13475.1	Hashimoto et. al. 2016
HSPs		HSPs	HSP20	RvY_15789.1	Hashimoto et. al. 2016
HSPs		HSPs	HSP20	RvY_17905.1	Hashimoto et. al. 2016
HSPs		HSPs	HSP70	RvY_01154.1	Hashimoto et. al. 2016
HSPs		HSPs	HSP70	RvY_05471.1	Hashimoto et. al. 2016
HSPs		HSPs	HSP70	RvY_11688.1	Hashimoto et. al. 2016
HSPs		HSPs	HSP70	RvY_11689.1	Hashimoto et. al. 2016
HSPs		HSPs	HSP70	RvY_11696.1	Hashimoto et. al. 2016
HSPs		HSPs	HSP70	RvY_11698.1	Hashimoto et. al. 2016
HSPs		HSPs	HSP70	RvY_15201.1	Hashimoto et. al. 2016
HSPs		HSPs	HSP70	RvY_17642.1	Hashimoto et. al. 2016
HSPs		HSPs	HSP90-beta	RvY_12993.1	Hashimoto et. al. 2016
HSPs		HSPs	HSP90B	RvY_05327.1	Hashimoto et. al. 2016
HSPs		HSPs	HSPA1	RvY_12682.1	Hashimoto et. al. 2016
HSPs		HSPs	HSPA1	RvY_12994.1	Hashimoto et. al. 2016
HSPs		HSPs	HSPA1	RvY_14004.1	Hashimoto et. al. 2016
HSPs		HSPs	HSPA5	RvY_10061.1	Hashimoto et. al. 2016
HSPs		HSPs	dnaK_HSP70	RvY_04263.1	Hashimoto et. al. 2016
HSPs		HSPs	groEL_HSP60	RvY_09959.1	Hashimoto et. al. 2016
HSPs		HSPs	groES_HSP10	RvY_09960.1	Hashimoto et. al. 2016
Antioxidants / redox		AMNP-like	Hd3.1_BV898_10264_AMNPlike_lcl|MTYJ01000087.1	BV898_10264_lcl|MTYJ01000087.1	Hashimoto et. Al 2016; Yoshida et. Al 2017; Anoud et. Al. 2024;
Antioxidants / redox		AMNP	AMNP/OG0000231	jcf7180001531277	Yoshida et. al. 2022
Antioxidants / redox		AMNP	AMNP/OG0000231	RV_AMNPfamily_g13922.t1_TableS11_OG0000231	Yoshida et. al. 2022
Antioxidants / redox		AMNP	AMNP/OG0000231	RV_AMNPfamily_g2856.t1_TableS11_OG0000231	Yoshida et. al. 2022
Antioxidants / redox		AMNP	AMNP/OG0000231	Rv_AMNPfamily_g13921.t1_TableS11_OG0000231	Yoshida et. al. 2022
Antioxidants / redox		AMNP	AMNP/OG0000231	Rv_AMNPfamily_g13923.t1_TableS11_OG0000231	Yoshida et. al. 2022
Antioxidants / redox		AMNP	AMNP/OG0000231	Rv_AMNPfamily_g11375.t1_TableS11_OG0000231	Yoshida et. al. 2022
Antioxidants / redox		g241_OG0000230	g241_OG0000230	RvY_00334.1_g241_OG0000230	Yoshida et. al. 2022
Antioxidants / redox		AMNP	AMNP/OG0000231	RvY_14843.1_g2856_OG0000231_Mndependent	Hashimoto et. Al 2016; Yoshida et. Al 2017; Yoshida et. al. 2022
Antioxidants / redox	Putative HGTs	Catalase	Catalase_HPII	RvY_15726.1	Hashimoto et. al. 2016
Antioxidants / redox	Putative HGTs	Catalase	Catalase_HPII	RvY_16840.1	Hashimoto et. al. 2016
Antioxidants / redox	Putative HGTs	Catalase	katE_Catalase	RvY_06411.1	Hashimoto et. al. 2016
Antioxidants / redox	Putative HGTs	Catalase	katE_Catalase_HPII	RvY_03920.1	Hashimoto et. al. 2016
Antioxidants / redox	Putative HGTs	DODA1	DODA1	Hhnaniensis_GWHTDUDB009031_DODA1_	Li et. al. 2024
Antioxidants / redox		GPX	Glutathione_peroxidase_GPX	RvY_07802.2	Hashimoto et. al. 2016
Antioxidants / redox		GSR	GSR_glutathione	RvY_02045.1	Hashimoto et. al. 2016
Antioxidants / redox		GSS	GSH_synthase_GSS	RvY_00821.1	Hashimoto et. al. 2016
Antioxidants / redox		GSS	GSH_synthase_GSS	RvY_06639.1	Hashimoto et. al. 2016
Antioxidants / redox		GST	GST_Glutathione_S-transferase	RvY_00931.1	Hashimoto et. al. 2016
Antioxidants / redox		GST	GST_Glutathione_S-transferase	RvY_04327.1	Hashimoto et. al. 2016
Antioxidants / redox		GST	GST_Glutathione_S-transferase	RvY_04766.1	Hashimoto et. al. 2016
Antioxidants / redox		GST	GST_Glutathione_S-transferase	RvY_06291.1	Hashimoto et. al. 2016
Antioxidants / redox		GST	GST_Glutathione_S-transferase	RvY_07194.1	Hashimoto et. al. 2016
Antioxidants / redox		GST	GST_Glutathione_S-transferase	RvY_07194.2	Hashimoto et. al. 2016
Antioxidants / redox		GST	GST_Glutathione_S-transferase	RvY_08287.2	Hashimoto et. al. 2016
Antioxidants / redox		GST	GST_Glutathione_S-transferase	RvY_10040.1	Hashimoto et. al. 2016
Antioxidants / redox		GST	GST_Glutathione_S-transferase	RvY_10041.1	Hashimoto et. al. 2016
Antioxidants / redox		GST	GST_Glutathione_S-transferase	RvY_10041.2	Hashimoto et. al. 2016
Antioxidants / redox		GST	GST_Glutathione_S-transferase	RvY_10056.1	Hashimoto et. al. 2016
Antioxidants / redox		GST	GST_Glutathione_S-transferase	RvY_10057.1	Hashimoto et. al. 2016
Antioxidants / redox		GST	GST_Glutathione_S-transferase	RvY_10347.1	Hashimoto et. al. 2016
Antioxidants / redox		GST	GST_Glutathione_S-transferase	RvY_12586.1	Hashimoto et. al. 2016
Antioxidants / redox		GST	GST_Glutathione_S-transferase	RvY_12679.1	Hashimoto et. al. 2016
Antioxidants / redox		GST	GST_Glutathione_S-transferase	RvY_12680.1	Hashimoto et. al. 2016
Antioxidants / redox		GST	GST_Glutathione_S-transferase	RvY_12680.2	Hashimoto et. al. 2016
Antioxidants / redox		GST	GST_Glutathione_S-transferase	RvY_16447.1	Hashimoto et. al. 2016
Antioxidants / redox		GST	GST_Glutathione_S-transferase	RvY_17337.1	Hashimoto et. al. 2016
Antioxidants / redox		GST	GST_Glutathione_S-transferase	RvY_17338.1	Hashimoto et. al. 2016
Antioxidants / redox		Glutaredoxin	GRX_Glutaredoxin_GLRX	RvY_03892.1	Hashimoto et. al. 2016
Antioxidants / redox		Glutaredoxin	Glutaredoxin_GRX_GLRX	RvY_03275.1	Hashimoto et. al. 2016
Antioxidants / redox		Glutaredoxin	grxC_Glutaredoxin_GLRX	RvY_09320.1	Hashimoto et. al. 2016
Antioxidants / redox		PRDX	PRDX-Peroxiredoxin-1	RvY_05375.3	Hashimoto et. al. 2016
Antioxidants / redox		PRDX	PRDX-Peroxiredoxin-2	RvY_05376.1	Hashimoto et. al. 2016
Antioxidants / redox		PRDX	PRDX-Peroxiredoxin-2	RvY_11097.1	Hashimoto et. al. 2016
Antioxidants / redox		PRDX	PRDX5_peroxiredoxin-5	RvY_07519.1	Hashimoto et. al. 2016
Antioxidants / redox		PRDX	PRDX5_peroxiredoxin-5	RvY_14834.1	Hashimoto et. al. 2016
Antioxidants / redox		PRDX	PRDX6_peroxiredoxin-6	RvY_07642.1	Hashimoto et. al. 2016
Antioxidants / redox		PRDX	PRDX_Peroxiredoxin-4	RvY_00979.1	Hashimoto et. al. 2016
Antioxidants / redox		PRDX	PRDX_thioredoxin_TXN-dependent	RvY_14602.1	Hashimoto et. al. 2016
Antioxidants / redox		PRDX	PRDX_thioredoxin_TXN-dependent	RvY_18374.1	Hashimoto et. al. 2016
Antioxidants / redox		SOD	SOD_CuZn	RvY_00648.1	Hashimoto et. al. 2016
Antioxidants / redox		SOD	SOD_CuZn	RvY_00649.1	Hashimoto et. al. 2016
Antioxidants / redox		SOD	SOD_CuZn	RvY_00650.1	Hashimoto et. al. 2016
Antioxidants / redox		SOD	SOD_CuZn	RvY_00651.1	Hashimoto et. al. 2016
Antioxidants / redox		SOD	SOD_CuZn	RvY_01767.1	Hashimoto et. al. 2016
Antioxidants / redox		SOD	SOD_CuZn	RvY_03754.1	Hashimoto et. al. 2016
Antioxidants / redox		SOD	SOD_CuZn	RvY_03757.3	Hashimoto et. al. 2016
Antioxidants / redox		SOD	SOD_CuZn	RvY_06795.1	Hashimoto et. al. 2016
Antioxidants / redox		SOD	SOD_CuZn	RvY_09480.1	Hashimoto et. al. 2016
Antioxidants / redox		SOD	SOD_CuZn	RvY_10892.1	Hashimoto et. al. 2016
Antioxidants / redox		SOD	SOD_CuZn	RvY_10893.1	Hashimoto et. al. 2016
Antioxidants / redox		SOD	SOD_CuZn	RvY_10894.1	Hashimoto et. al. 2016
Antioxidants / redox		SOD	SOD_CuZn	RvY_13070.1	Hashimoto et. al. 2016
Antioxidants / redox		SOD	SOD_CuZn	RvY_13431.2	Hashimoto et. al. 2016
Antioxidants / redox		SOD	SOD_CuZn	RvY_15948.1	Hashimoto et. al. 2016
Antioxidants / redox		SOD	SOD_CuZn	RvY_15948.2	Hashimoto et. al. 2016
Antioxidants / redox		SOD	SOD_CuZn	RvY_15993.1	Hashimoto et. al. 2016
Antioxidants / redox		SOD	SOD_CuZn	RvY_17310.1	Hashimoto et. al. 2016
Antioxidants / redox		TLDc	TLDc	RvY_03527.1	Hashimoto et. al. 2016
Antioxidants / redox		TMX	TMX2_thioredoxin_TXN	RvY_05194.1	Hashimoto et. al. 2016
Antioxidants / redox		TMX	thioredoxin_TMX	RvY_07733.1	Hashimoto et. al. 2016
Antioxidants / redox		TMX	thioredoxin_TMX	RvY_09758.1	Hashimoto et. al. 2016
Antioxidants / redox		TXN	thioredoxin_TXN-1_trxA	RvY_10794.1	Hashimoto et. al. 2016
Antioxidants / redox		TXN	trxA_thioredoxin_TXN	RvY_05921.1	Hashimoto et. al. 2016
Antioxidants / redox		TXN	trxA_thioredoxin_TXN-1	RvY_10798.1	Hashimoto et. al. 2016
Antioxidants / redox		TXN	trxA_thioredoxin_TXN-1_	RvY_03960.1	Hashimoto et. al. 2016
Antioxidants / redox		TXNL	TXNL4A_thioredoxin_TXN-like	RvY_10338.1	Hashimoto et. al. 2016
Antioxidants / redox		TXNL	thioredoxin_TXNL	RvY_06178.1	Hashimoto et. al. 2016
Antioxidants / redox		TXNRD	thioredoxin_reductase_1_TXNRD	RvY_16909.2	Hashimoto et. al. 2016
DNA repair		MRE11	MRE11A	RvY_14113.1_MRE11A	Hashimoto et. al. 2016
DNA repair		MRE11	MRE11A	RvY_14113.2_MRE11A	Hashimoto et. al. 2016
DNA repair		MRE11	MRE11B	RvY_14108.1_MRE11B	Hashimoto et. al. 2016
DNA repair		MRE11	MRE11C	RvY_11928.1_MRE11C	Hashimoto et. al. 2016
DNA repair		MRE11	MRE11C	RvY_11928.2-MRE11C	Hashimoto et. al. 2016
DNA repair		MRE11	MRE11D	RvY_19348.1_MRE11D	Hashimoto et. al. 2016
DNA repair		RAD	RAD23	RvY_00385.1_RAD23	Hashimoto et. al. 2016
DNA repair		RAD	RAD23	RvY_02775.1_RAD23	Hashimoto et. al. 2016
DNA repair		RAD	RAD51	RvY_17812.1_RAD51L3	Hashimoto et. al. 2016
DNA repair		RAD	Rad21	RvY_14596.1	Hashimoto et. al. 2016
DNA repair		RAD	Rad50	RvY_02973.1_Rad50	Hashimoto et. al. 2016
DNA repair		RAD	Rad51a	RvY_05095.1_Rad51a	Hashimoto et. al. 2016
DNA repair		RAD	Rad51b	RvY_10213.1_Rad51b	Hashimoto et. al. 2016
DNA repair		XRCC	Ku70_XRCC6	RvY_01573.1_Ku70_XRCC6	Hashimoto et. al. 2016
DNA repair		XRCC	Ku80_XRCC5	RvY_14011.1_Ku80_XRCC5	Hashimoto et. al. 2016
DNA repair		XRCC	XRCC2	RvY_09674.1_XRCC2	Hashimoto et. al. 2016
DNA repair		p53	Tp53	RvY_09406.1	Hashimoto et. al. 2016
DNA repair		p53	Tp53	nHd.2.3.1.t02164-RA	Koutsovoulos et. Al.2016
DNA repair		p53	put_p53	Unigene10382_Richtersius.putp53.867	Kamilari et. al. 2019
Aquaporins		AQP	AQP	RvY_00301.1_aquaporin_NIP	Hashimoto et. al. 2016
Aquaporins		AQP	AQP10	RvY_00973.1_AQP10	Hashimoto et. al. 2016
Aquaporins		AQP	AQP10_MIP	RvY_00975.1_(1)AQP10(2)MIP	Hashimoto et. al. 2016
Aquaporins		AQP	AQP10_MIP	RvY_00975.2_(1)AQP10(2)MIP	Hashimoto et. al. 2016
Aquaporins		AQP	AQP11	RvY_08058.1_AQP11	Hashimoto et. al. 2016
Aquaporins		AQP	AQP4	RvY_06873.1_AQP4	Hashimoto et. al. 2016
Aquaporins		AQP	AQPN_AQP	RvY_17994.1_AQPN	Hashimoto et. al. 2016
Aquaporins		AQP	GlpF_MIP	RvY_18304.1_GlpF_Major_Intrinsic_Protein_Family	Hashimoto et. al. 2016
Aquaporins		AQP	MIP_AQP	RvY_00303.1_GlpF_Major_Intrinsic_Protein_Family	Hashimoto et. al. 2016
Aquaporins		AQP	MIP_AQP	RvY_00817.1_(1)AQP3(2)MIP	Hashimoto et. al. 2016
Aquaporins		AQP	MIP_AQP	RvY_00817.2_(1)AQP3(2)MIP	Hashimoto et. al. 2016
Aquaporins		AQP	MIP_AQP	RvY_01373.1_MIP	Hashimoto et. al. 2016
Aquaporins		AQP	MIP_AQP	RvY_06545.1_MIP	Hashimoto et. al. 2016
Aquaporins		AQP	MIP_AQP	RvY_07346.1_MIP	Hashimoto et. al. 2016
Aquaporins		AQP	MIP_AQP	RvY_07346.2_MIP	Hashimoto et. al. 2016
Aquaporins		AQP	MIP_AQP	RvY_10155.1_MIP	Hashimoto et. al. 2016
Cytoskeleton / ECM		Actin	ACTB_G1_Actin	RvY_05587.1	Hashimoto et. al. 2016
Cytoskeleton / ECM		Actin	ACTB_G1_Actin	RvY_14968.1	Hashimoto et. al. 2016
Cytoskeleton / ECM		Actin	Actin	RvY_00179.1	Hashimoto et. al. 2016
Cytoskeleton / ECM		Actin	Actin_put	RvY_17198.1	Hashimoto et. al. 2016
Cytoskeleton / ECM		Collagen	Collagen	RvY_01755.1	Hashimoto et. al. 2016
Cytoskeleton / ECM		Collagen	Collagen	RvY_03818.1	Hashimoto et. al. 2016
Cytoskeleton / ECM		Collagen	Collagen	RvY_05742.1	Hashimoto et. al. 2016
Cytoskeleton / ECM		Collagen	Collagen	RvY_15057.1	Hashimoto et. al. 2016
Cytoskeleton / ECM		Cytotardin	cytotardin	H.dujardini_cytotardin_KU295462.1_cds_AME17872.1_1	Herring et. al. 2016
Cytoskeleton / ECM		Lamin	Filamin	RvY_00008.1	Hashimoto et. al. 2016
Cytoskeleton / ECM		Lamin	LMNA_lamin_A/C	RvY_10703.1	Hashimoto et. al. 2016
Cytoskeleton / ECM		Lamin	LMNB_laminB	RvY_07809.1	Hashimoto et. al. 2016
Cytoskeleton / ECM		Lamin	lamin1	Hdujardini_KU295460	Herring et. al. 2016
Cytoskeleton / ECM		Lamin	lamin2	Hdujardini_KU295461	Herring et. al. 2016
Cytoskeleton / ECM		Myosin	MYH_Myosin_heavy_chain	RvY_13550.1	Hashimoto et. al. 2016
Cytoskeleton / ECM		Myosin	MYH_Myosin_heavy_chain	RvY_17692.1	Hashimoto et. al. 2016
Cytoskeleton / ECM		Myosin	MYH_Myosin_heavy_chain	RvY_18124.1	Hashimoto et. al. 2016
Cytoskeleton / ECM		Myosin	MYL12_Myosin_regulatory_light_chain	RvY_10835.1	Hashimoto et. al. 2016
Cytoskeleton / ECM		Myosin	MYL6_myosin_light_chain_6	RvY_15366.1	Hashimoto et. al. 2016
Cytoskeleton / ECM		Myosin	MYLAN_myosin_light_chain	RvY_01725.1	Hashimoto et. al. 2016
Cytoskeleton / ECM		Myosin	MYLAN_myosin_light_chain	RvY_01725.2	Hashimoto et. al. 2016
Cytoskeleton / ECM		Myosin	MYLK_Myosin_lightchain	RvY_01488.1	Hashimoto et. al. 2016
Cytoskeleton / ECM		Myosin	MYLK_Myosin_lightchain	RvY_19031.1	Hashimoto et. al. 2016
Cytoskeleton / ECM		Myosin	MYO1_Myosin_	RvY_15718.1	Hashimoto et. al. 2016
Cytoskeleton / ECM		Myosin	MYO1_Myosin_	RvY_16036.1	Hashimoto et. al. 2016
Cytoskeleton / ECM		Myosin	MYO3	RvY_09264.1	Hashimoto et. al. 2016
Cytoskeleton / ECM		Myosin	MYO5_Myosin_head	RvY_11112.1	Hashimoto et. al. 2016
Cytoskeleton / ECM		Myosin	MYO6_Myosin	RvY_09041.1	Hashimoto et. al. 2016
Cytoskeleton / ECM		Myosin	MYO7_Myosin-VIIa	RvY_02550.1	Hashimoto et. al. 2016
Cytoskeleton / ECM		Myosin	MYO9_Myosin_head	RvY_09810.1	Hashimoto et. al. 2016
Cytoskeleton / ECM		Myosin	MYSc_Myosin-Ic-A	RvY_01532.1	Hashimoto et. al. 2016
Cytoskeleton / ECM		Myosin	Myosin_putative	RvY_04156.1	Hashimoto et. al. 2016
Cytoskeleton / ECM		Myosin	Paramyosin	RvY_15115.1_Paramyosin	Hashimoto et. al. 2016
Cytoskeleton / ECM		Myosin	Tropomyosin	RvY_05755.1_Tropomyosin	Hashimoto et. al. 2016
Cytoskeleton / ECM		Myosin	Tropomyosin	RvY_05755.2_Tropomyosin	Hashimoto et. al. 2016
Cytoskeleton / ECM		Myosin	Tropomyosin	RvY_05755.3_Tropomyosin	Hashimoto et. al. 2016
Cytoskeleton / ECM		Myosin	Tropomyosin	RvY_05755.4_Tropomyosin	Hashimoto et. al. 2016
Cytoskeleton / ECM		Troponin	Troponin_C	RvY_17573.1_Troponin_C	Hashimoto et. al. 2016
Cytoskeleton / ECM		Troponin	Troponin_T	RvY_02526.1_Troponin_T	Hashimoto et. al. 2016
Cytoskeleton / ECM		Tubulin	Tubulin	RvY_08852.1	Hashimoto et. al. 2016
Cytoskeleton / ECM		Tubulin	Tubulin	RvY_09966.1	Hashimoto et. al. 2016
Cytoskeleton / ECM		Tubulin	Tubulin	RvY_09976.1	Hashimoto et. al. 2016
Cytoskeleton / ECM		Tubulin	Tubulin	RvY_10073.1	Hashimoto et. al. 2016
Cytoskeleton / ECM		Tubulin	Tubulin	RvY_13916.1	Hashimoto et. al. 2016
Cytoskeleton / ECM		Tubulin	Tubulin	RvY_14597.1	Hashimoto et. al. 2016
Cytoskeleton / ECM		Tubulin	Tubulin	RvY_15459.1	Hashimoto et. al. 2016
Cytoskeleton / ECM		Tubulin	Tubulin	RvY_15460.1	Hashimoto et. al. 2016

## Sheet: Peroxisome_genes
Peroxisome_gene	Source_taxon	Query_id	Seq_type	Seq_length	FASTA_header
MPV17	Echiniscoides (tardigrade)	Unigene1061_Echiniscoides	NT	1142	Unigene1061_Echiniscoides size 1142 gap 0 0%
MPV17	Echiniscoides (tardigrade)	Unigene11201_Echiniscoides	NT	1069	Unigene11201_Echiniscoides size 1069 gap 0 0%
MPV17	Echiniscoides (tardigrade)	Unigene7454_Echiniscoides	NT	1130	Unigene7454_Echiniscoides size 1130 gap 0 0%
MPV17	Echiniscoides (tardigrade)	Unigene8108_Echiniscoides	NT	1023	Unigene8108_Echiniscoides size 1023 gap 0 0%
MPV17	Hypsibius dujardini (nHd)	nHd.2.3.1.t03380-RA	NT	591	nHd.2.3.1.t03380-RA
MPV17	Hypsibius dujardini (nHd)	nHd.2.3.1.t05248-RA	NT	2133	nHd.2.3.1.t05248-RA
MPV17	Hypsibius dujardini (nHd)	nHd.2.3.1.t08834-RA	NT	438	nHd.2.3.1.t08834-RA
MPV17	Hypsibius dujardini (nHd)	nHd.2.3.1.t09040-RA	NT	624	nHd.2.3.1.t09040-RA
MPV17	Hypsibius dujardini (nHd)	nHd.2.3.1.t10235-RA	NT	645	nHd.2.3.1.t10235-RA
MPV17	Ramazzottius varieornatus	MPV17_RvY_11798.1	NT	576	MPV17_RvY_11798.1
MPV17	Ramazzottius varieornatus	MPV17_RvY_13929.1	NT	735	MPV17_RvY_13929.1
PEX1	Caenorhabditis elegans	PEX1_C11H1.4a	AA	996	PEX1_C11H1.4a CE30339 WBGene00004191 locus:prx-1 status:Confirmed UniProt:G5ED99 protein_id:CAA94120.2
PEX1	Caenorhabditis elegans	PEX1_C11H1.4b	AA	270	PEX1_C11H1.4b CE05265 WBGene00004191 locus:prx-1 status:Confirmed UniProt:A6ZJ67 protein_id:CAO78730.1
PEX1	Caenorhabditis elegans	pex1_Y53F4B.9	AA	1168	pex1_Y53F4B.9 CE22399 WBGene00013156 status:Confirmed UniProt:Q9NAC1 protein_id:CAB61080.1
PEX1	Drosophila melanogaster	Pex1-PA_FBpp0075519	AA	1006	Pex1-PA_FBpp0075519 type=protein; loc=3L:join(14071968..14072060,14072135..14072261,14072382..14072485,14072759..14072873,14072932..14074518,14074577..14074773,14074836..14075459,14075710..14075813,14075876..14075945); ID=FBpp0075519; name=Pex1-PA; parent=FBgn0013563,FBtr0075777; dbxref=FlyBase:FBpp0075519,FlyBase_Annotation_IDs:CG6760-PA,GB_protein:AAF49760.1,REFSEQ:NP_652016,GB_protein:AAF49760…
PEX1	Homo sapiens	PEX1_Hsapiens_	AA	1283	PEX1_Hsapiens_
PEX10	Caenorhabditis elegans	PEX10_C34E10.4a	AA	314	PEX10_C34E10.4a CE44834 WBGene00006946 locus:prx-10 status:Confirmed UniProt:P46579 protein_id:CCD66656.1 Tryptophan--tRNA ligase, mitochondrial
PEX10	Caenorhabditis elegans	PEX10_C34E10.4b	AA	360	PEX10_C34E10.4b CE37710 WBGene00006946 locus:prx-10 status:Confirmed UniProt:P46579 protein_id:CCD66648.1 Tryptophan--tRNA ligase, mitochondrial
PEX10	Drosophila melanogaster	PEX10_FBpp0072626	AA	299	PEX10_FBpp0072626 type=protein; loc=3L:join(1558832..1559104,1559159..1559785); ID=FBpp0072626; name=Pex10-PA; parent=FBgn0035233,FBtr0072743; dbxref=GB_protein:AAF47512.1,FlyBase:FBpp0072626,FlyBase_Annotation_IDs:CG7864-PA,REFSEQ:NP_647624,GB_protein:AAF47512,UniProt/TrEMBL:Q9W0D7,FlyMine:FBpp0072626,modMine:FBpp0072626; MD5=d9d2565678b519167e534ad53a378918; length=299; release=r6.16; species=D…
PEX10	Drosophila melanogaster	PEX10_FBpp0305589	AA	299	PEX10_FBpp0305589 type=protein; loc=3L:join(1558832..1559104,1559159..1559785); ID=FBpp0305589; name=Pex10-PB; parent=FBgn0035233,FBtr0333397; dbxref=REFSEQ:NP_001261265,GB_protein:AGB93960,FlyBase:FBpp0305589,FlyBase_Annotation_IDs:CG7864-PB,UniProt/TrEMBL:Q9W0D7; MD5=d9d2565678b519167e534ad53a378918; length=299; release=r6.16; species=Dmel;
PEX10	Homo sapiens	PEX10_Human_PEX10_HGNC:8851	AA	346	PEX10_Human_PEX10_HGNC:8851
PEX10	Ramazzottius varieornatus	PEX10_RvY_15033.1	AA	276	PEX10_RvY_15033.1 Scaffold011:868896-870073(-) gene_name "PEX10"; annotation "peroxin-10"; Pfam "[zf-C3HC4_2] Zinc finger, C3HC4 type (RING finger)|[zf-C3HC4_3] Zinc finger, C3HC4 type (RING finger)|[zf-RING_2] Ring finger domain|[zf-C3HC4] Zinc finger, C3HC4 type (RING finger)"; CDD "Ring finger. E3 ubiquitin-protein ligase activity is intrinsic to the RING domain of c-Cbl and is likely to be a …
PEX11	Caenorhabditis elegans	PEX11_C47B2.8	AA	214	PEX11_C47B2.8 CE17569 WBGene00004196 locus:prx-11 status:Confirmed UniProt:O62103 protein_id:CAB16857.1
PEX11	Drosophila melanogaster	PEX11_FBpp0083768	AA	233	PEX11_FBpp0083768 type=protein; loc=3R:join(23258478..23258546,23259677..23260041,23260102..23260161,23260221..23260428); ID=FBpp0083768; name=CG13827-PA; parent=FBgn0039068,FBtr0084376; dbxref=FlyBase:FBpp0083768,FlyBase_Annotation_IDs:CG13827-PA,GB_protein:AAF56119.2,REFSEQ:NP_651137,GB_protein:AAF56119,UniProt/TrEMBL:Q8MZ03,FlyMine:FBpp0083768,modMine:FBpp0083768; MD5=7f3e990ddd14c44dfa1c4afb1…
PEX11	Drosophila melanogaster	PEX11_FBpp0086405	AA	241	PEX11_FBpp0086405 type=protein; loc=2R:complement(join(15992101..15992272,15991494..15992047)); ID=FBpp0086405; name=Pex11-PA; parent=FBgn0034058,FBtr0087267; dbxref=FlyBase:FBpp0086405,FlyBase_Annotation_IDs:CG8315-PA,GB_protein:AAF58084.1,REFSEQ:NP_611071,GB_protein:AAF58084,UniProt/TrEMBL:Q7JZE1,FlyMine:FBpp0086405,modMine:FBpp0086405; MD5=debdd51bfe0b15f79fcb9134291b7b8b; length=241; release=…
PEX11	Drosophila melanogaster	PEX11_FBpp0300234	AA	234	PEX11_FBpp0300234 type=protein; loc=3R:join(23258910..23258981,23259677..23260041,23260102..23260161,23260221..23260428); ID=FBpp0300234; name=CG13827-PB; parent=FBgn0039068,FBtr0307596; dbxref=FlyBase:FBpp0300234,FlyBase_Annotation_IDs:CG13827-PB,REFSEQ:NP_001247263,GB_protein:AFH06581,UniProt/TrEMBL:A0A0B4K701; MD5=f5bb652825459fdc70ed48012ce15e35; length=234; release=r6.16; species=Dmel;
PEX11	Homo sapiens	PEX11_HGNC:	AA	247	PEX11_HGNC: 8852 =PEX11A
PEX11	Homo sapiens	PEX11_HGNC:	AA	245	PEX11_HGNC: 8853 =PEX11B
PEX11	Homo sapiens	PEX11_HGNC:	AA	241	PEX11_HGNC: 20208 =PEX11G
PEX12	Caenorhabditis elegans	PEX12_F08B12.2	AA	344	PEX12_F08B12.2 CE51466 WBGene00004197 locus:prx-12 status:Confirmed UniProt:Q19189 protein_id:CAA92113.2 Putative peroxisome assembly protein 12
PEX12	Caenorhabditis elegans	PEX12_F08B12.2	AA	344	PEX12_F08B12.2 CE51466 WBGene00004197 locus:prx-12 status:Confirmed UniProt:Q19189 protein_id:CAA92113.2 Putative peroxisome assembly protein 12
PEX12	Drosophila melanogaster	PEX12_FBpp0077675	AA	297	PEX12_FBpp0077675 type=protein; loc=2L:816083..816976; ID=FBpp0077675; name=Pex12-PA; parent=FBgn0031282,FBtr0078010; dbxref=FlyBase:FBpp0077675,FlyBase_Annotation_IDs:CG3639-PA,GB_protein:AAF51456.1,REFSEQ:NP_608546,GB_protein:AAF51456,UniProt/Swiss-Prot:Q9VPT5,FlyMine:FBpp0077675,modMine:FBpp0077675; MD5=803742d2f4581e65700d05e1f886ed98; length=297; release=r6.16; species=Dmel;
PEX12	Drosophila melanogaster	PEX12_FBpp0305188	AA	297	PEX12_FBpp0305188 type=protein; loc=2L:816083..816976; ID=FBpp0305188; name=Pex12-PB; parent=FBgn0031282,FBtr0332972; dbxref=REFSEQ:NP_001259844,GB_protein:AGB92381,FlyBase:FBpp0305188,FlyBase_Annotation_IDs:CG3639-PB,UniProt/Swiss-Prot:Q9VPT5; MD5=803742d2f4581e65700d05e1f886ed98; length=297; release=r6.16; species=Dmel;
PEX12	Ramazzottius varieornatus	PEX12_RvY_15388.1	AA	301	PEX12_RvY_15388.1 Scaffold012:123993-124898(-) gene_name "PEX12"; annotation "peroxin-12"; Pfam "[zf-C3HC4_2] Zinc finger, C3HC4 type (RING finger)|[Pex2_Pex12] Pex2 / Pex12 amino terminal region|[zf-RING_2] Ring finger domain|[zf-RING_LisH] RING-type zinc-finger, LisH dimerisation motif"; KO "K13345";
PEX13	Caenorhabditis elegans	PEX13_F32A5.6	AA	330	PEX13_F32A5.6 CE28290 WBGene00004198 locus:prx-13 status:Confirmed UniProt:Q19951 protein_id:CCD66278.1 Probable peroxisomal membrane protein PEX13
PEX13	Drosophila melanogaster	PEX13_FBpp0086874	AA	440	PEX13_FBpp0086874 type=protein; loc=2R:complement(join(13229288..13229958,13229003..13229232,13228445..13228866)); ID=FBpp0086874; name=Pex13-PA; parent=FBgn0033812,FBtr0087761; dbxref=FlyBase:FBpp0086874,FlyBase_Annotation_IDs:CG4663-PA,GB_protein:AAF58402.1,REFSEQ:NP_610850,GB_protein:AAF58402,UniProt/TrEMBL:Q7JRD4,FlyMine:FBpp0086874,modMine:FBpp0086874; MD5=318f769242a953a583cf93b5735689d4; l…
PEX13	Homo sapiens	PEX13_HGNC:	AA	403	PEX13_HGNC: 8855_PEX13_Human
PEX14	Caenorhabditis elegans	PEX14_R07H5.1	AA	258	PEX14_R07H5.1 CE12550 WBGene00004199 locus:prx-14 status:Confirmed UniProt:Q93930 protein_id:CAB03225.1
PEX14	Drosophila melanogaster	PEX14_FBpp0077909	AA	280	PEX14_FBpp0077909 type=protein; loc=3L:join(20778933..20779043,20779103..20779405,20779678..20780106); ID=FBpp0077909; name=Pex14-PA; parent=FBgn0037020,FBtr0078251; dbxref=FlyBase:FBpp0077909,FlyBase_Annotation_IDs:CG4289-PA,GB_protein:AAF51637.1,REFSEQ:NP_649253,GB_protein:AAF51637,UniProt/TrEMBL:Q9VPB8,FlyMine:FBpp0077909,modMine:FBpp0077909; MD5=9fc96e5cd38b1a33f22b72da1186a71c; length=280; r…
PEX14	Homo sapiens	PEX14_HGNC:	AA	377	PEX14_HGNC: 8856 =PEX14_human
PEX16	Drosophila melanogaster	PEX16_FBpp0077936	AA	341	PEX16_FBpp0077936 type=protein; loc=3L:complement(join(20778043..20778154,20777069..20777982)); ID=FBpp0077936; name=Pex16-PA; parent=FBgn0037019,FBtr0078278; dbxref=FlyBase:FBpp0077936,FlyBase_Annotation_IDs:CG3947-PA,GB_protein:AAF51636.1,REFSEQ:NP_649252,GB_protein:AAF51636,UniProt/TrEMBL:Q9VPB9,FlyMine:FBpp0077936,modMine:FBpp0077936; MD5=9e3f679b4b4ad198b849cc1a7ce5849c; length=341; release=…
PEX16	Homo sapiens	PEX16_HGNC:8857	AA	346	PEX16_HGNC:8857 _PEX16_human
PEX19	Caenorhabditis elegans	PEX19_F54F2.8	AA	282	PEX19_F54F2.8 CE00201 WBGene00004201 locus:prx-19 status:Confirmed UniProt:P34453 protein_id:CCD71242.1 Putative peroxisomal biogenesis factor 19
PEX19	Drosophila melanogaster	PEX19_FBpp0079908	AA	292	PEX19_FBpp0079908 type=protein; loc=2L:join(12093862..12093910,12093994..12094111,12094178..12094481,12094548..12094711,12094769..12095012); ID=FBpp0079908; name=Pex19-PA; parent=FBgn0032407,FBtr0080326; dbxref=GB_protein:AAF53161.1,FlyBase:FBpp0079908,FlyBase_Annotation_IDs:CG5325-PA,REFSEQ:NP_609547,GB_protein:AAF53161,UniProt/TrEMBL:Q8IP97,FlyMine:FBpp0079908,modMine:FBpp0079908; MD5=4cc025714…
PEX19	Drosophila melanogaster	PEX19_FBpp0309544	AA	292	PEX19_FBpp0309544 type=protein; loc=2L:join(12093862..12093910,12093994..12094111,12094178..12094481,12094548..12094711,12094769..12095012); ID=FBpp0309544; name=Pex19-PC; parent=FBgn0032407,FBtr0342602; dbxref=GB_protein:AAN10802,REFSEQ:NP_723722,FlyBase:FBpp0309544,FlyBase_Annotation_IDs:CG5325-PC,UniProt/TrEMBL:Q8IP97; MD5=4cc02571471d0541029b1c2bd7b4de52; length=292; release=r6.16; species=Dm…
PEX19	Homo sapiens	PEX19_HGNC:	AA	299	PEX19_HGNC: 9713_PEX19_human
PEX19	Ramazzottius varieornatus	PEX19_RvY_10530.1	AA	311	PEX19_RvY_10530.1 Scaffold005:1994273-1995340(+) gene_name "PEX19"; annotation "peroxin-19"; Pfam "[Pex19] Pex19 protein family"; KO "K13337";
PEX2	Caenorhabditis elegans	PEX2_prx-2_ZK809.7	AA	273	PEX2_prx-2_ZK809.7 CE40543 WBGene00004192 locus:prx-2 status:Confirmed UniProt:Q23601 protein_id:CAA92640.2
PEX2	Drosophila melanogaster	Pex2-PA_FBpp0076329	AA	281	Pex2-PA_FBpp0076329 type=protein; loc=3L:join(8339155..8339190,8339257..8339334,8339390..8339821,8339876..8340175); ID=FBpp0076329; name=Pex2-PA; parent=FBgn0035876,FBtr0076602; dbxref=FlyBase:FBpp0076329,FlyBase_Annotation_IDs:CG7081-PA,GB_protein:AAF50441.1,REFSEQ:NP_648210,GB_protein:AAF50441,UniProt/TrEMBL:Q9VSH8,FlyMine:FBpp0076329,modMine:FBpp0076329; MD5=df1e1eaa903be8edc062a19469482d84; l…
PEX2	Homo sapiens	PEX2_HGNC:	AA	305	PEX2_HGNC: 9717
PEX26	Homo sapiens	PEX26_HGNC:22965_PEX26_human	AA	305	PEX26_HGNC:22965_PEX26_human
PEX3	Caenorhabditis elegans	PEX3_C15H9.8a	AA	353	PEX3_C15H9.8a CE41868 WBGene00004193 locus:prx-3 status:Confirmed UniProt:Q18028 protein_id:CCD64637.1
PEX3	Caenorhabditis elegans	PEX3_C15H9.8b	AA	205	PEX3_C15H9.8b CE06836 WBGene00004193 locus:prx-3 status:Partially_confirmed UniProt:Q18027 protein_id:CCD64635.1
PEX3	Drosophila melanogaster	PEX3_FBpp0075393	AA	385	PEX3_FBpp0075393 type=protein; loc=3L:15144782..15145939; ID=FBpp0075393; name=Pex3-PA; parent=FBgn0036484,FBtr0075640; dbxref=FlyBase:FBpp0075393,FlyBase_Annotation_IDs:CG6859-PA,GB_protein:AAF49658.1,REFSEQ:NP_648753,GB_protein:AAF49658,UniProt/TrEMBL:Q9VUL8,FlyMine:FBpp0075393,modMine:FBpp0075393; MD5=bc62969de025a728c2bd7a90c2ec54ca; length=385; release=r6.13; species=Dmel;
PEX3	Drosophila melanogaster	PEX3_FBpp0304214	AA	385	PEX3_FBpp0304214 type=protein; loc=3L:15144782..15145939; ID=FBpp0304214; name=Pex3-PB; parent=FBgn0036484,FBtr0331830; dbxref=FlyBase:FBpp0304214,FlyBase_Annotation_IDs:CG6859-PB,REFSEQ:NP_001261871,GB_protein:AGB94564,UniProt/TrEMBL:Q9VUL8; MD5=bc62969de025a728c2bd7a90c2ec54ca; length=385; release=r6.13; species=Dmel;
PEX3	Hypsibius dujardini (nHd)	PEX3_nHd.2.3.1.t04523-RA	AA	623	PEX3_nHd.2.3.1.t04523-RA
PEX3	Hypsibius dujardini (nHd)	PEX3_nHd.2.3.1.t14616-RA	AA	1146	PEX3_nHd.2.3.1.t14616-RA
PEX3	Ramazzottius varieornatus	PEX3_RvY_10376.1	AA	393	PEX3_RvY_10376.1 Scaffold005:1580866-1582464(-) gene_name "PEX3"; annotation "peroxin-3"; Pfam "[Peroxin-3]"; KO "K13336";
PEX3	Richtersius (tardigrade)	PEX3_Unigene8705_Richtersius	AA	1864	PEX3_Unigene8705_Richtersius size 1864 gap 0 0%
PEX3	Richtersius (tardigrade)	PEX3_Unigene8706_Richtersius	AA	2975	PEX3_Unigene8706_Richtersius size 2975 gap 0 0%
PEX3	Homo sapiens	PEX3_Human_	AA	373	PEX3_Human_
PEX5	Caenorhabditis elegans	PEX5_C34C6.6a	AA	502	PEX5_C34C6.6a CE03054 WBGene00004194 locus:prx-5 status:Confirmed UniProt:Q18426 protein_id:CAA91260.1
PEX5	Caenorhabditis elegans	PEX5_C34C6.6a	AA	502	PEX5_C34C6.6a CE03054 WBGene00004194 locus:prx-5 status:Confirmed UniProt:Q18426 protein_id:CAA91260.1
PEX5	Caenorhabditis elegans	PEX5_C34C6.6b	AA	500	PEX5_C34C6.6b CE36377 WBGene00004194 locus:prx-5 status:Confirmed UniProt:Q7JM90 protein_id:CAF31472.1
PEX5	Caenorhabditis elegans	PEX5_C34C6.6b	AA	500	PEX5_C34C6.6b CE36377 WBGene00004194 locus:prx-5 status:Confirmed UniProt:Q7JM90 protein_id:CAF31472.1
PEX5	Drosophila melanogaster	PEX5_FBpp0070351	AA	614	PEX5_FBpp0070351 type=protein; loc=X:complement(join(1868787..1868924,1867008..1868714)); ID=FBpp0070351; name=Pex5-PA; parent=FBgn0023516,FBtr0070367; dbxref=FlyBase:FBpp0070351,FlyBase_Annotation_IDs:CG14815-PA,GB_protein:AAF45676.2,REFSEQ:NP_726771,GB_protein:AAF45676,UniProt/TrEMBL:O46085,FlyMine:FBpp0070351,modMine:FBpp0070351; MD5=ec168060518ddc082a18a2e05f8f7b1e; length=614; release=r6.13;…
PEX5	Drosophila melanogaster	PEX5_FBpp0070351	AA	614	PEX5_FBpp0070351 type=protein; loc=X:complement(join(1868787..1868924,1867008..1868714)); ID=FBpp0070351; name=Pex5-PA; parent=FBgn0023516,FBtr0070367; dbxref=FlyBase:FBpp0070351,FlyBase_Annotation_IDs:CG14815-PA,GB_protein:AAF45676.2,REFSEQ:NP_726771,GB_protein:AAF45676,UniProt/TrEMBL:O46085,FlyMine:FBpp0070351,modMine:FBpp0070351; MD5=ec168060518ddc082a18a2e05f8f7b1e; length=614; release=r6.13;…
PEX5	Drosophila melanogaster	PEX5_FBpp0070352	AA	559	PEX5_FBpp0070352 type=protein; loc=X:complement(1867008..1868687); ID=FBpp0070352; name=Pex5-PB; parent=FBgn0023516,FBtr0070368; dbxref=FlyBase:FBpp0070352,FlyBase_Annotation_IDs:CG14815-PB,GB_protein:AAN09062.1,REFSEQ:NP_569949,GB_protein:AAN09062,UniProt/TrEMBL:Q7KW08,FlyMine:FBpp0070352,modMine:FBpp0070352; MD5=2e7396d6ca15f45f52857cd1aa8a7fad; length=559; release=r6.13; species=Dmel;
PEX5	Drosophila melanogaster	PEX5_FBpp0070352	AA	559	PEX5_FBpp0070352 type=protein; loc=X:complement(1867008..1868687); ID=FBpp0070352; name=Pex5-PB; parent=FBgn0023516,FBtr0070368; dbxref=FlyBase:FBpp0070352,FlyBase_Annotation_IDs:CG14815-PB,GB_protein:AAN09062.1,REFSEQ:NP_569949,GB_protein:AAN09062,UniProt/TrEMBL:Q7KW08,FlyMine:FBpp0070352,modMine:FBpp0070352; MD5=2e7396d6ca15f45f52857cd1aa8a7fad; length=559; release=r6.13; species=Dmel;
PEX5	Homo sapiens	PEX5_Human_PEX5L_HGNC:30024	AA	626	PEX5_Human_PEX5L_HGNC:30024
PEX5	Homo sapiens	PEX5_Human_PEX5L_HGNC:30024	AA	626	PEX5_Human_PEX5L_HGNC:30024
PEX5	Homo sapiens	PEX5_Human_PEX5_HGNC:9719	AA	631	PEX5_Human_PEX5_HGNC:9719
PEX5	Homo sapiens	PEX5_Human_PEX5_HGNC:9719	AA	631	PEX5_Human_PEX5_HGNC:9719
PEX5	Ramazzottius varieornatus	PEX5_RvY_07660.1	AA	537	PEX5_RvY_07660.1 Scaffold003:3453263-3455528(-) gene_name "PEX5"; annotation "peroxin-5"; Pfam "[TPR_9] Tetratricopeptide repeat|[TPR_2] Tetratricopeptide repeat|[TPR_16] Tetratricopeptide repeat|[TPR_12] Tetratricopeptide repeat|[TPR_1] Tetratricopeptide repeat|[Apc3] Anaphase-promoting complex, cyclosome, subunit 3|[TPR_14] Tetratricopeptide repeat|[TPR_11] TPR repeat|[TPR_8] Tetratricopeptide …
PEX5	Ramazzottius varieornatus	PEX5_RvY_07660.1	AA	537	PEX5_RvY_07660.1 Scaffold003:3453263-3455528(-) gene_name "PEX5"; annotation "peroxin-5"; Pfam "[TPR_9] Tetratricopeptide repeat|[TPR_2] Tetratricopeptide repeat|[TPR_16] Tetratricopeptide repeat|[TPR_12] Tetratricopeptide repeat|[TPR_1] Tetratricopeptide repeat|[Apc3] Anaphase-promoting complex, cyclosome, subunit 3|[TPR_14] Tetratricopeptide repeat|[TPR_11] TPR repeat|[TPR_8] Tetratricopeptide …
PEX5	Richtersius (tardigrade)	PEX5_Unigene10373_Richtersius	AA	301	PEX5_Unigene10373_Richtersius 652 1554 CRE-PRX-5 protein [Caenorhabditis remanei] >gi|308241862|gb|EFO85814.1| CRE-PRX-5 protein [Caenorhabditis remanei]
PEX6	Caenorhabditis elegans	pex6_F39G3.7	AA	720	pex6_F39G3.7 CE10124 WBGene00004195 locus:prx-6 status:Confirmed UniProt:G5EFR8 protein_id:CCD65247.1
PEX6	Drosophila melanogaster	pex6_FBpp0308554	AA	897	pex6_FBpp0308554 type=protein; loc=2R:join(10880249..10880269,10880328..10880840,10880904..10881659,10881712..10883115); ID=FBpp0308554; name=Pex6-PC; parent=FBgn0033564,FBtr0339471; dbxref=GB_protein:ACZ94389,REFSEQ:NP_001163114,FlyBase:FBpp0308554,FlyBase_Annotation_IDs:CG11919-PC,UniProt/TrEMBL:Q9V5R2; MD5=bb16f12948ea3288e4cf485de1a0b9d7; length=897; release=r6.16; species=Dmel;
PEX6	Drosophila melanogaster	pex6_FBpp0308555	AA	899	pex6_FBpp0308555 type=protein; loc=2R:join(10880007..10880033,10880328..10880840,10880904..10881659,10881712..10883115); ID=FBpp0308555; name=Pex6-PD; parent=FBgn0033564,FBtr0339472; dbxref=GB_protein:AAF58736,REFSEQ:NP_001027403,FlyBase:FBpp0308555,FlyBase_Annotation_IDs:CG11919-PD,UniProt/TrEMBL:A1Z8D1; MD5=c803cb633315c6f30c3cc9d5dc8b6d50; length=899; release=r6.16; species=Dmel;
PEX6	Homo sapiens	pex6_HUMAN_HGNC:8859	AA	980	pex6_HUMAN_HGNC:8859
PEX7	Drosophila melanogaster	Pex7_FBpp0076295	AA	339	Pex7_FBpp0076295 type=protein; loc=3L:join(8649547..8649638,8649707..8650459,8650542..8650716); ID=FBpp0076295; name=Pex7-PA; parent=FBgn0035922,FBtr0076568; dbxref=FlyBase:FBpp0076295,FlyBase_Annotation_IDs:CG6486-PA,GB_protein:AAF50379,REFSEQ:NP_648251,UniProt/TrEMBL:Q9VSN7,FlyMine:FBpp0076295,modMine:FBpp0076295; MD5=2866d39c5a8b63515b08eade0485d1c8; length=339; release=r6.16; species=Dmel;
PEX7	Drosophila melanogaster	Pex7_FBpp0271836	AA	339	Pex7_FBpp0271836 type=protein; loc=3L:join(8649547..8649638,8649707..8650459,8650542..8650716); ID=FBpp0271836; name=Pex7-PB; parent=FBgn0035922,FBtr0273328; dbxref=FlyBase_Annotation_IDs:CG6486-PB,FlyBase:FBpp0271836,REFSEQ:NP_001137914,GB_protein:ACL83269,UniProt/TrEMBL:Q9VSN7; MD5=2866d39c5a8b63515b08eade0485d1c8; length=339; release=r6.16; species=Dmel;
PEX7	Homo sapiens	PEX7_Human_PEX7_HGNC:	AA	323	PEX7_Human_PEX7_HGNC: 8860
PMP34	Drosophila melanogaster	PMP34_FBpp0073143	AA	314	PMP34_FBpp0073143 type=protein; loc=3L:join(4319051..4319122,4319199..4319259,4320138..4320949); ID=FBpp0073143; name=PMP34-PA; parent=FBgn0052250,FBtr0073287; dbxref=GB_protein:AAF47885.2,FlyBase:FBpp0073143,FlyBase_Annotation_IDs:CG32250-PA,REFSEQ:NP_728982,GB_protein:AAF47885,UniProt/TrEMBL:Q9VZD9,FlyMine:FBpp0073143,modMine:FBpp0073143; MD5=b53dd603967f074a6999aed19b6aa133; length=314; releas…
PMP34	Drosophila melanogaster	PMP34_FBpp0297229	AA	314	PMP34_FBpp0297229 type=protein; loc=3L:join(4319051..4319122,4319199..4319259,4320138..4320949); ID=FBpp0297229; name=PMP34-PB; parent=FBgn0052250,FBtr0306092; dbxref=REFSEQ:NP_001246615,GB_protein:AFH04286,FlyBase:FBpp0297229,FlyBase_Annotation_IDs:CG32250-PB,UniProt/TrEMBL:Q9VZD9; MD5=b53dd603967f074a6999aed19b6aa133; length=314; release=r6.16; species=Dmel;
PMP34	Homo sapiens	PMP34_HGNC:10987_SLC25A17_PMP34	AA	307	PMP34_HGNC:10987_SLC25A17_PMP34
PXMP2	Drosophila melanogaster	PXMP2_FBpp0072645	AA	191	PXMP2_FBpp0072645 type=protein; loc=3L:join(1653166..1653254,1653317..1653575,1653635..1653862); ID=FBpp0072645; name=CG7970-PA; parent=FBgn0035252,FBtr0072762; dbxref=FlyBase:FBpp0072645,FlyBase_Annotation_IDs:CG7970-PA,GB_protein:AAF47541.1,REFSEQ:NP_647641,GB_protein:AAF47541,UniProt/TrEMBL:Q9W0B2,FlyMine:FBpp0072645,modMine:FBpp0072645; MD5=daf9c70564c0ac3d0a3bc97b48966a20; length=191; releas…
PXMP2	Drosophila melanogaster	PXMP2_FBpp0303877	AA	191	PXMP2_FBpp0303877 type=protein; loc=3L:join(1653166..1653254,1653317..1653575,1653635..1653862); ID=FBpp0303877; name=CG7970-PB; parent=FBgn0035252,FBtr0331460; dbxref=FlyBase:FBpp0303877,FlyBase_Annotation_IDs:CG7970-PB,REFSEQ:NP_001261272,GB_protein:AGB93967,UniProt/TrEMBL:Q9W0B2; MD5=daf9c70564c0ac3d0a3bc97b48966a20; length=191; release=r6.13; species=Dmel;
PXMP2	Drosophila melanogaster	PXMP2_FBpp0312396	AA	255	PXMP2_FBpp0312396 type=protein; loc=3L:join(1652876..1653043,1653142..1653254,1653317..1653575,1653635..1653862); ID=FBpp0312396; name=CG7970-PC; parent=FBgn0035252,FBtr0346821; dbxref=FlyBase:FBpp0312396,FlyBase_Annotation_IDs:CG7970-PC,REFSEQ:NP_001303378,GB_protein:ALI30450,UniProt/TrEMBL:A0A0S0WGR0; MD5=ea38f5a8938e0be0f73c7450af997535; length=255; release=r6.13; species=Dmel;
PXMP4	Caenorhabditis elegans	PXMP4_F18F11.1	AA	210	PXMP4_F18F11.1 CE17684 WBGene00017574 status:Confirmed UniProt:P91262 protein_id:CCD69672.1
TYSND1	Drosophila melanogaster	TYSND1_FBpp0072282	AA	509	TYSND1_FBpp0072282 type=protein; loc=2R:join(24783655..24784361,24784417..24784580,24784634..24784743,24784801..24785260,24785312..24785400); ID=FBpp0072282; name=CG3589-PA; parent=FBgn0035065,FBtr0072375; dbxref=FlyBase:FBpp0072282,FlyBase_Annotation_IDs:CG3589-PA,GB_protein:AAF47272.2,REFSEQ:NP_611968,GB_protein:AAF47272,UniProt/TrEMBL:Q9W106,FlyMine:FBpp0072282,modMine:FBpp0072282; MD5=b6e805f…
TYSND1	Homo sapiens	TYSND1_HGNC:28531_TYSND1_HUMAN	AA	566	TYSND1_HGNC:28531_TYSND1_HUMAN
